# Supplementary material for: Spatial pinning of globally inert pores in a superhydrophobic hydrogen-bonded organic framework for inverse ethane/ethylene separation
Source: Chem Sci. 2025 Dec 29;17(8):4256–67. doi: 10.1039/d5sc08507a (PMC12787314; doi:10.1039/d5sc08507a)
Supplement: SC-017-D5SC08507A-s002 [file SC-017-D5SC08507A-s002.cif]

# Supplementary Information (SI) for Chemical Science.
# This journal is © The Royal Society of Chemistry 2026

####################################################################### 
# 
# This file contains crystal structure data downloaded from the 
# Cambridge Structural Database (CSD) hosted by the Cambridge 
# Crystallographic Data Centre (CCDC).
# 
# Full information about CCDC data access policies and citation 
# guidelines are available at http://www.ccdc.cam.ac.uk/access/V1 
# 
# Audit and citation data items may have been added by the CCDC. 
# Please retain this information to preserve the provenance of 
# this file and to allow appropriate attribution of the data. 
# 
#######################################################################

data_HOF-ZSTU-5a
_database_code_depnum_ccdc_archive 'CCDC 2425853'
loop_
_audit_author_name
_audit_author_address
'Junkuo Gao'
;Zhejiang Sci Tech University
China
;
_audit_update_record             
;
2025-12-12 deposited with the CCDC.	2025-12-29 downloaded from the CCDC.
;
_audit_creation_date             2025-12-10
_audit_creation_method           
;
Olex2 1.5
(compiled 2025.07.13 svn.rb7424aed for OlexSys, GUI svn.r7314)
;
_shelx_SHELXL_version_number     2025/1
_chemical_name_common            ?
_chemical_name_systematic        ?
_chemical_formula_moiety         '1(C48 H34 O8), 2[CH3OH]'
_chemical_formula_sum            'C50 H42 O10'
_chemical_formula_weight         802.83
_chemical_melting_point          ?
loop_
_atom_type_symbol
_atom_type_description
_atom_type_scat_dispersion_real
_atom_type_scat_dispersion_imag
_atom_type_scat_source
C C 0.0181 0.0091 'International Tables Vol C Tables 4.2.6.8 and 6.1.1.4'
H H 0.0000 0.0000 'International Tables Vol C Tables 4.2.6.8 and 6.1.1.4'
O O 0.0492 0.0322 'International Tables Vol C Tables 4.2.6.8 and 6.1.1.4'

_shelx_space_group_comment       
;
The symmetry employed for this shelxl refinement is uniquely defined
by the following loop, which should always be used as a source of
symmetry information in preference to the above space-group names.
They are only intended as comments.
;
_space_group_crystal_system      orthorhombic
_space_group_IT_number           61
_space_group_name_H-M_alt        'P b c a'
_space_group_name_Hall           '-P 2ac 2ab'
loop_
_space_group_symop_operation_xyz
'x, y, z'
'-x+1/2, -y, z+1/2'
'-x, y+1/2, -z+1/2'
'x+1/2, -y+1/2, -z'
'-x, -y, -z'
'x-1/2, y, -z-1/2'
'x, -y-1/2, z-1/2'
'-x-1/2, y-1/2, z'

_cell_length_a                   13.5872(7)
_cell_length_b                   14.1035(5)
_cell_length_c                   25.9503(10)
_cell_angle_alpha                90
_cell_angle_beta                 90
_cell_angle_gamma                90
_cell_volume                     4972.8(4)
_cell_formula_units_Z            4
_cell_measurement_reflns_used    4506
_cell_measurement_temperature    293(2)
_cell_measurement_theta_max      57.000
_cell_measurement_theta_min      1.953
_shelx_estimated_absorpt_T_max   0.54
_shelx_estimated_absorpt_T_min   0.21
_exptl_absorpt_coefficient_mu    0.608
_exptl_absorpt_correction_T_max  0.86
_exptl_absorpt_correction_T_min  0.84
_exptl_absorpt_correction_type   multi-scan
_exptl_absorpt_process_details   
;
SADABS-2016/2 (Krause et al., 2015) was used for absorption correction.
;
_exptl_absorpt_special_details   ?
_exptl_crystal_colour            'clear light yellow'
_exptl_crystal_colour_lustre     clear
_exptl_crystal_colour_modifier   light
_exptl_crystal_colour_primary    yellow
_exptl_crystal_density_diffrn    1.072
_exptl_crystal_density_meas      ?
_exptl_crystal_density_method    'not measured'
_exptl_crystal_description       block
_exptl_crystal_F_000             1688
_exptl_crystal_size_max          0.18
_exptl_crystal_size_mid          0.15
_exptl_crystal_size_min          0.12
_exptl_transmission_factor_max   ?
_exptl_transmission_factor_min   ?
_diffrn_reflns_av_R_equivalents  0.0594
_diffrn_reflns_av_unetI/netI     0.0333
_diffrn_reflns_Laue_measured_fraction_full 0.985
_diffrn_reflns_Laue_measured_fraction_max 0.982
_diffrn_reflns_limit_h_max       15
_diffrn_reflns_limit_h_min       -16
_diffrn_reflns_limit_k_max       16
_diffrn_reflns_limit_k_min       -16
_diffrn_reflns_limit_l_max       30
_diffrn_reflns_limit_l_min       -30
_diffrn_reflns_number            36319
_diffrn_reflns_point_group_measured_fraction_full 0.985
_diffrn_reflns_point_group_measured_fraction_max 0.982
_diffrn_reflns_theta_full        67.679
_diffrn_reflns_theta_max         68.353
_diffrn_reflns_theta_min         4.712
_diffrn_ambient_temperature      293.02
_diffrn_detector                 'charge-coupled device (CCD) area detector'
_diffrn_detector_area_resol_mean 7.9
_diffrn_detector_type            'Bruker D8 VENTURE'
_diffrn_measured_fraction_theta_full 0.985
_diffrn_measured_fraction_theta_max 0.982
_diffrn_measurement_device       'three-circle diffractometer'
_diffrn_measurement_device_type  'Bruker D8 VENTURE'
_diffrn_measurement_method       '0.60\ % \ w and 0.6\ % \ f scans'
_diffrn_radiation_collimation    '0.5 mm double- pinhole'
_diffrn_radiation_detector       'Bruker D8 VENTURE'
_diffrn_radiation_monochromator  'equatorially mounted graphite'
_diffrn_radiation_probe          x-ray
_diffrn_radiation_type           CuK\a
_diffrn_radiation_wavelength     1.54178
_diffrn_radiation_xray_symbol    K-L~3~
_diffrn_source                   'microfocus sealed X-ray tube'
_diffrn_source_type              'Incoatec I\ms'
_reflns_Friedel_coverage         0.000
_reflns_Friedel_fraction_full    .
_reflns_Friedel_fraction_max     .
_reflns_number_gt                1897
_reflns_number_total             4488
_reflns_special_details          
;
 Reflections were merged by SHELXL according to the crystal
 class for the calculation of statistics and refinement.
 
 Structure factors included contributions from the .fab file.
 
 _reflns_Friedel_fraction is defined as the number of unique
 Friedel pairs measured divided by the number that would be
 possible theoretically, ignoring centric projections and
 systematic absences.
;
_reflns_threshold_expression     'I > 2\s(I)'
_computing_cell_refinement       'SAINT V8.40B (Bruker-AXS, 2016)'
_computing_data_collection       'APEX4 Ver. 2016.5-0 (Bruker-AXS, 2016)'
_computing_data_reduction        'SAINT V8.40B (Bruker-AXS, 2016)'
_computing_molecular_graphics    'Olex2 1.5 (Dolomanov et al., 2009)'
_computing_publication_material  'Olex2 1.5 (Dolomanov et al., 2009)'
_computing_structure_refinement  'SHELXL 2025/1 (Sheldrick, 2015)'
_computing_structure_solution    'SHELXT 2018/2 (Sheldrick, 2018)'
_refine_diff_density_max         0.204
_refine_diff_density_min         -0.258
_refine_diff_density_rms         0.043
_refine_ls_extinction_coef       .
_refine_ls_extinction_method     none
_refine_ls_goodness_of_fit_ref   1.036
_refine_ls_hydrogen_treatment    constr
_refine_ls_matrix_type           full
_refine_ls_number_parameters     439
_refine_ls_number_reflns         4488
_refine_ls_number_restraints     1072
_refine_ls_R_factor_all          0.1424
_refine_ls_R_factor_gt           0.1025
_refine_ls_restrained_S_all      1.075
_refine_ls_shift/su_max          0.001
_refine_ls_shift/su_mean         0.000
_refine_ls_structure_factor_coef Fsqd
_refine_ls_weighting_details     
'w=1/[\s^2^(Fo^2^)+(0.2400P)^2^] where P=(Fo^2^+2Fc^2^)/3'
_refine_ls_weighting_scheme      calc
_refine_ls_wR_factor_gt          0.3132
_refine_ls_wR_factor_ref         0.3795
_refine_special_details          ?
_olex2_refinement_description    
;
1. Fixed Uiso
 At 1.2 times of:
  All C(H) groups
 At 1.5 times of:
  All C(H,H,H) groups, All O(H) groups
2. Restrained distances
 C8A-C5A = C2A-C1A = C16A-C10A = C22A-C19A
 1.5 with sigma of 0.01
 O2A-C1A = O3A-C22A
 1.33 with sigma of 0.01
 O2B-C1B = O3B-C22B
 1.33 with sigma of 0.01
 C12A-C12A_$1 = C15A-C14A = C14A-C13A
 1.39 with sigma of 0.001
 O4A-C22A = O1A-C1A
 1.25 with sigma of 0.01
 C12B-C12B_$1 = C15B-C14B = C14B-C13B
 1.39 with sigma of 0.001
 C2B-C1B = C8B-C5B = C16B-C10B = C22B-C19B
 1.5 with sigma of 0.01
 O1B-C1B = O4B-C22B
 1.25 with sigma of 0.01
 C24B-C4A = C23A-C21A
 1.54 with sigma of 0.01
 C23B-C17B = C24A-C6B
 1.54 with sigma of 0.01
3. Restrained planarity
 C14A, C15A, C10A, C9A, C8A, C13A, C12A, C11A
 with sigma of 0.001
 C10B, C8B, C13B, C12B, C11B, C14B, C15B, C9B
 with sigma of 0.001
 C19A, C20A, C21A, C16A, C17A, C18A, C23A
 with sigma of 0.001
 C5A, C6A, C7A, C2A, C3A, C4A, C24B
 with sigma of 0.001
 C19B, C20B, C21B, C16B, C17B, C18B, C23B
 with sigma of 0.001
 C5B, C6B, C7B, C2B, C3B, C4B, C24A
 with sigma of 0.001
4. Uiso/Uaniso restraints and constraints
All non-hydrogen atoms have similar U: within 2A with sigma of 0.05 and sigma
for terminal atoms of 0.05 within 2A
Uanis(C17B) \\sim Ueq, Uanis(C8B) \\sim Ueq, Uanis(C12B) \\sim Ueq, Uanis(C14B)
\\sim Ueq, Uanis(C15B) \\sim Ueq, Uanis(C5B) \\sim Ueq, Uanis(C3B) \\sim Ueq,
Uanis(C16A) \\sim Ueq, Uanis(C10A) \\sim Ueq, Uanis(C9A) \\sim Ueq, Uanis(C8A)
\\sim Ueq, Uanis(C13A) \\sim Ueq, Uanis(C12A) \\sim Ueq, Uanis(C11A) \\sim Ueq,
Uanis(C14A) \\sim Ueq, Uanis(C15A) \\sim Ueq: with sigma of 0.01 and sigma for
terminal atoms of 0.03
Uanis(C16B) \\sim Ueq, Uanis(C22B) \\sim Ueq, Uanis(C12A) \\sim Ueq,
Uanis(C12B) \\sim Ueq, Uanis(C19B) \\sim Ueq, Uanis(C19A) \\sim Ueq: with sigma
of 0.01 and sigma for terminal atoms of 0.03
Uanis(C9B) \\sim Ueq: with sigma of 0.01 and sigma for terminal atoms of 0.03
Uanis(C12A) \\sim Ueq: with sigma of 0.008 and sigma for terminal atoms of 0.008
5. Others
 Sof(O1B)=Sof(O3B)=Sof(H3B)=Sof(O2B)=Sof(H2B)=Sof(O4B)=Sof(C19B)=Sof(C20B)=
 Sof(H20B)=Sof(C21B)=Sof(H21B)=Sof(C16B)=Sof(C17B)=Sof(C18B)=Sof(H18B)=
 Sof(C22B)=Sof(C10B)=Sof(C9B)=Sof(H9B)=Sof(C8B)=Sof(C13B)=Sof(C12B)=Sof(C11B)=
 Sof(C14B)=Sof(H14B)=Sof(C15B)=Sof(H15B)=Sof(C5B)=Sof(C6B)=Sof(C7B)=Sof(H7B)=
 Sof(C2B)=Sof(C3B)=Sof(H3BA)=Sof(C4B)=Sof(H4B)=Sof(C1B)=Sof(C24A)=Sof(H24A)=
 Sof(H24B)=Sof(H24C)=Sof(C23B)=Sof(H23A)=Sof(H23B)=Sof(H23C)=1-FVAR(1)
 Sof(O1A)=Sof(O3A)=Sof(H3A)=Sof(O2A)=Sof(H2A)=Sof(O4A)=Sof(C19A)=Sof(C20A)=
 Sof(H20A)=Sof(C21A)=Sof(C16A)=Sof(C17A)=Sof(H17A)=Sof(C18A)=Sof(H18A)=
 Sof(C22A)=Sof(C10A)=Sof(C9A)=Sof(H9A)=Sof(C8A)=Sof(C13A)=Sof(C12A)=Sof(C11A)=
 Sof(C14A)=Sof(H14A)=Sof(C15A)=Sof(H15A)=Sof(C5A)=Sof(C6A)=Sof(H6A)=Sof(C7A)=
 Sof(H7A)=Sof(C2A)=Sof(C3A)=Sof(H3AA)=Sof(C4A)=Sof(C1A)=Sof(C23A)=Sof(H23D)=
 Sof(H23E)=Sof(H23F)=Sof(C24B)=Sof(H24D)=Sof(H24E)=Sof(H24F)=FVAR(1)
6.a Riding coordinates:
 O2B(H2B), O3A(H3A), O2A(H2A)
6.b Aromatic/amide H refined with riding coordinates:
 C20B(H20B), C21B(H21B), C18B(H18B), C9B(H9B), C14B(H14B), C15B(H15B),
 C7B(H7B), C3B(H3BA), C4B(H4B), C20A(H20A), C17A(H17A), C18A(H18A), C9A(H9A),
 C14A(H14A), C15A(H15A), C6A(H6A), C7A(H7A), C3A(H3AA)
6.c Fitted hexagon refined as free rotating group:
 C19B(C20B,C21B,C16B,C17B,C18B), C10B(C9B,C8B,C13B,C12B,C11B), C5B(C6B,C7B,C2B,
 C3B,C4B), C19A(C20A,C21A,C16A,C17A,C18A), C10A(C9A,C8A,C13A,C12A,C11A),
 C5A(C6A,C7A,C2A,C3A,C4A)
6.d Idealised Me refined as rotating group:
 C23A(H23D,H23E,H23F), C24B(H24D,H24E,H24F), C24A(H24A,H24B,H24C), C23B(H23A,
 H23B,H23C)
6.e Idealised tetrahedral OH refined as rotating group:
 O3B(H3B)
;
_atom_sites_solution_hydrogens   mixed
_atom_sites_solution_primary     dual
_atom_sites_solution_secondary   ?
loop_
_atom_site_label
_atom_site_type_symbol
_atom_site_fract_x
_atom_site_fract_y
_atom_site_fract_z
_atom_site_U_iso_or_equiv
_atom_site_adp_type
_atom_site_occupancy
_atom_site_site_symmetry_order
_atom_site_calc_flag
_atom_site_refinement_flags_posn
_atom_site_refinement_flags_adp
_atom_site_refinement_flags_occupancy
_atom_site_disorder_assembly
_atom_site_disorder_group
O1B O 0.1729(18) 0.837(3) 0.2508(18) 0.171(7) Uani 0.404(5) 1 d D U P A 2
O3B O 0.7590(15) 0.0146(8) 0.3088(8) 0.143(4) Uani 0.404(5) 1 d D U P A 2
H3B H 0.763933 -0.040081 0.319238 0.214 Uiso 0.404(5) 1 calc R U P A 2
O2B O 0.330(3) 0.878(2) 0.2412(15) 0.160(6) Uani 0.404(5) 1 d D U P A 2
H2B H 0.305539 0.908233 0.217727 0.240 Uiso 0.404(5) 1 d R U P A 2
O4B O 0.607(3) -0.015(2) 0.2864(10) 0.172(7) Uani 0.404(5) 1 d D U P A 2
C19B C 0.6156(11) 0.1205(7) 0.3364(5) 0.146(5) Uani 0.404(5) 1 d DG U P A 2
C20B C 0.6796(9) 0.1963(10) 0.3437(4) 0.142(4) Uani 0.404(5) 1 d G U P A 2
H20B H 0.744574 0.191845 0.332765 0.171 Uiso 0.404(5) 1 calc R U P A 2
C21B C 0.6464(11) 0.2786(8) 0.3675(5) 0.164(5) Uani 0.404(5) 1 d G U P A 2
H21B H 0.689179 0.329302 0.372394 0.197 Uiso 0.404(5) 1 calc R U P A 2
C16B C 0.5493(12) 0.2853(7) 0.3839(4) 0.150(5) Uani 0.404(5) 1 d DG U P A 2
C17B C 0.4853(9) 0.2095(9) 0.3766(4) 0.180(6) Uani 0.404(5) 1 d DG U P A 2
C18B C 0.5185(10) 0.1272(8) 0.3528(4) 0.184(6) Uani 0.404(5) 1 d G U P A 2
H18B H 0.475702 0.076491 0.347915 0.221 Uiso 0.404(5) 1 calc R U P A 2
C22B C 0.6654(17) 0.040(2) 0.3090(15) 0.168(8) Uani 0.404(5) 1 d D U P A 2
C10B C 0.5144(4) 0.3809(4) 0.4064(2) 0.194(7) Uani 0.404(5) 1 d DG U P A 2
C9B C 0.4656(5) 0.4400(5) 0.37203(11) 0.128(3) Uani 0.404(5) 1 d G U P A 2
H9B H 0.459439 0.422531 0.337623 0.154 Uiso 0.404(5) 1 calc R U P A 2
C8B C 0.4259(4) 0.5253(4) 0.38906(12) 0.105(3) Uani 0.404(5) 1 d DG U P A 2
C13B C 0.4351(3) 0.5514(4) 0.44048(14) 0.124(3) Uani 0.404(5) 1 d DG U P A 2
C12B C 0.4840(5) 0.4923(5) 0.47486(9) 0.146(5) Uani 0.404(5) 1 d DG U P A 2
C11B C 0.5236(5) 0.4070(4) 0.4578(2) 0.203(8) Uani 0.404(5) 1 d G U P A 2
C14B C 0.3953(4) 0.6368(4) 0.4573(4) 0.107(3) Uani 0.404(5) 1 d D U P A 2
H14B H 0.362575 0.676650 0.434462 0.128 Uiso 0.404(5) 1 calc R U P A 2
C15B C 0.4054(6) 0.6615(7) 0.5089(3) 0.121(3) Uani 0.404(5) 1 d D U P A 2
H15B H 0.373635 0.713681 0.523166 0.146 Uiso 0.404(5) 1 calc R U P A 2
C5B C 0.3870(8) 0.5960(7) 0.3489(4) 0.127(5) Uani 0.404(5) 1 d DG U P A 2
C6B C 0.4451(7) 0.6727(8) 0.3345(4) 0.138(4) Uani 0.404(5) 1 d DG U P A 2
C7B C 0.4049(9) 0.7458(8) 0.3054(6) 0.150(5) Uani 0.404(5) 1 d G U P A 2
H7B H 0.443781 0.797112 0.295783 0.181 Uiso 0.404(5) 1 calc R U P A 2
C2B C 0.3067(9) 0.7422(10) 0.2906(6) 0.121(4) Uani 0.404(5) 1 d DG U P A 2
C3B C 0.2486(7) 0.6654(10) 0.3049(5) 0.146(5) Uani 0.404(5) 1 d G U P A 2
H3BA H 0.182846 0.663011 0.295021 0.176 Uiso 0.404(5) 1 calc R U P A 2
C4B C 0.2887(8) 0.5924(8) 0.3341(4) 0.137(4) Uani 0.404(5) 1 d G U P A 2
H4B H 0.249860 0.541048 0.343682 0.164 Uiso 0.404(5) 1 calc R U P A 2
C1B C 0.2613(16) 0.822(2) 0.2612(15) 0.150(8) Uani 0.404(5) 1 d D U P A 2
O1A O 0.2060(12) 0.8266(16) 0.2485(11) 0.171(5) Uani 0.596(5) 1 d D U P A 1
O3A O 0.7680(14) 0.0470(6) 0.3045(8) 0.188(5) Uani 0.596(5) 1 d D U P A 1
H3A H 0.790760 -0.000788 0.291085 0.283 Uiso 0.596(5) 1 d R U P A 1
O2A O 0.3548(18) 0.9033(14) 0.2439(11) 0.169(5) Uani 0.596(5) 1 d D U P A 1
H2A H 0.323619 0.943084 0.227684 0.253 Uiso 0.596(5) 1 d R U P A 1
O4A O 0.6152(18) -0.0319(11) 0.3013(7) 0.182(6) Uani 0.596(5) 1 d D U P A 1
C19A C 0.6422(7) 0.1271(5) 0.3355(3) 0.134(3) Uani 0.596(5) 1 d DG U P A 1
C20A C 0.7068(5) 0.1914(7) 0.3579(3) 0.159(4) Uani 0.596(5) 1 d G U P A 1
H20A H 0.773873 0.178206 0.358941 0.191 Uiso 0.596(5) 1 calc R U P A 1
C21A C 0.6712(7) 0.2754(5) 0.3788(2) 0.170(4) Uani 0.596(5) 1 d DG U P A 1
C16A C 0.5711(8) 0.2951(4) 0.3773(3) 0.140(3) Uani 0.596(5) 1 d DG U P A 1
C17A C 0.5065(6) 0.2308(6) 0.3548(3) 0.166(3) Uani 0.596(5) 1 d G U P A 1
H17A H 0.439419 0.244012 0.353824 0.200 Uiso 0.596(5) 1 calc R U P A 1
C18A C 0.5420(7) 0.1468(5) 0.3339(3) 0.164(4) Uani 0.596(5) 1 d G U P A 1
H18A H 0.498816 0.103806 0.318907 0.197 Uiso 0.596(5) 1 calc R U P A 1
C22A C 0.6725(14) 0.0358(10) 0.3103(8) 0.159(6) Uani 0.596(5) 1 d D U P A 1
C10A C 0.5316(3) 0.3870(3) 0.40132(12) 0.139(3) Uani 0.596(5) 1 d DG U P A 1
C9A C 0.5009(3) 0.4585(4) 0.36814(4) 0.142(3) Uani 0.596(5) 1 d G U P A 1
H9A H 0.499438 0.447756 0.332786 0.170 Uiso 0.596(5) 1 calc R U P A 1
C8A C 0.4725(3) 0.5460(3) 0.38779(11) 0.125(2) Uani 0.596(5) 1 d DG U P A 1
C13A C 0.4748(2) 0.5620(2) 0.44063(13) 0.135(2) Uani 0.596(5) 1 d DG U P A 1
C12A C 0.5054(3) 0.4905(3) 0.47382(4) 0.138(3) Uani 0.596(5) 1 d DG U P A 1
C11A C 0.5339(3) 0.4030(3) 0.45417(10) 0.134(3) Uani 0.596(5) 1 d G U P A 1
C14A C 0.44585(19) 0.6502(3) 0.4591(3) 0.128(2) Uani 0.596(5) 1 d D U P A 1
H14A H 0.425515 0.697304 0.436333 0.154 Uiso 0.596(5) 1 calc R U P A 1
C15A C 0.4476(2) 0.6675(5) 0.5118(3) 0.140(3) Uani 0.596(5) 1 d D U P A 1
H15A H 0.435905 0.728513 0.523874 0.168 Uiso 0.596(5) 1 calc R U P A 1
C5A C 0.4241(6) 0.6148(5) 0.3493(3) 0.126(3) Uani 0.596(5) 1 d DG U P A 1
C6A C 0.4818(6) 0.6898(6) 0.3321(4) 0.177(5) Uani 0.596(5) 1 d G U P A 1
H6A H 0.547313 0.694284 0.342289 0.212 Uiso 0.596(5) 1 calc R U P A 1
C7A C 0.4417(7) 0.7582(6) 0.2998(4) 0.168(4) Uani 0.596(5) 1 d G U P A 1
H7A H 0.480255 0.808353 0.288284 0.201 Uiso 0.596(5) 1 calc R U P A 1
C2A C 0.3438(7) 0.7515(8) 0.2846(4) 0.139(4) Uani 0.596(5) 1 d DG U P A 1
C3A C 0.2861(6) 0.6765(8) 0.3018(3) 0.145(3) Uani 0.596(5) 1 d G U P A 1
H3AA H 0.220631 0.672042 0.291616 0.174 Uiso 0.596(5) 1 calc R U P A 1
C4A C 0.3263(6) 0.6082(5) 0.3341(3) 0.149(4) Uani 0.596(5) 1 d DG U P A 1
C1A C 0.2966(11) 0.8311(12) 0.2562(8) 0.142(5) Uani 0.596(5) 1 d D U P A 1
C23A C 0.7439(7) 0.3416(6) 0.4024(3) 0.190(4) Uani 0.596(5) 1 d D U P A 1
H23D H 0.735839 0.341763 0.439128 0.285 Uiso 0.596(5) 1 calc R U P A 1
H23E H 0.733373 0.404378 0.389231 0.285 Uiso 0.596(5) 1 calc R U P A 1
H23F H 0.809393 0.321212 0.393945 0.285 Uiso 0.596(5) 1 calc R U P A 1
C24B C 0.2597(8) 0.5256(7) 0.3525(4) 0.218(5) Uani 0.596(5) 1 d D U P A 1
H24D H 0.290715 0.466218 0.344546 0.327 Uiso 0.596(5) 1 calc R U P A 1
H24E H 0.197293 0.529155 0.335228 0.327 Uiso 0.596(5) 1 calc R U P A 1
H24F H 0.249807 0.530306 0.389015 0.327 Uiso 0.596(5) 1 calc R U P A 1
C24A C 0.5559(9) 0.6844(12) 0.3489(5) 0.221(7) Uani 0.404(5) 1 d D U P A 2
H24A H 0.563396 0.737220 0.371884 0.332 Uiso 0.404(5) 1 calc R U P A 2
H24B H 0.593517 0.695455 0.318168 0.332 Uiso 0.404(5) 1 calc R U P A 2
H24C H 0.578877 0.627710 0.365444 0.332 Uiso 0.404(5) 1 calc R U P A 2
C23B C 0.3796(10) 0.2144(14) 0.3939(5) 0.264(9) Uani 0.404(5) 1 d D U P A 2
H23A H 0.374445 0.255929 0.423074 0.396 Uiso 0.404(5) 1 calc R U P A 2
H23B H 0.357486 0.152144 0.403349 0.396 Uiso 0.404(5) 1 calc R U P A 2
H23C H 0.339605 0.238225 0.366293 0.396 Uiso 0.404(5) 1 calc R U P A 2

loop_
_atom_site_aniso_label
_atom_site_aniso_U_11
_atom_site_aniso_U_22
_atom_site_aniso_U_33
_atom_site_aniso_U_23
_atom_site_aniso_U_13
_atom_site_aniso_U_12
O1B 0.169(12) 0.159(13) 0.184(11) 0.037(9) -0.012(11) 0.067(9)
O3B 0.221(9) 0.057(6) 0.150(6) -0.015(7) 0.038(5) 0.030(6)
O2B 0.210(15) 0.126(15) 0.145(9) 0.039(11) -0.032(9) -0.005(10)
O4B 0.225(13) 0.134(10) 0.157(12) 0.004(8) 0.034(10) 0.038(9)
C19B 0.176(8) 0.129(8) 0.132(8) -0.009(7) 0.003(7) 0.022(7)
C20B 0.177(9) 0.140(9) 0.109(7) -0.028(7) 0.009(7) 0.029(8)
C21B 0.225(13) 0.116(10) 0.151(10) -0.025(8) 0.015(10) 0.012(10)
C16B 0.189(8) 0.133(8) 0.127(7) -0.009(6) 0.008(6) 0.032(6)
C17B 0.202(9) 0.172(9) 0.166(9) -0.014(7) 0.001(7) 0.027(7)
C18B 0.224(13) 0.125(9) 0.203(14) -0.017(9) 0.042(11) 0.042(9)
C22B 0.194(11) 0.152(11) 0.158(11) -0.008(8) 0.010(8) 0.018(8)
C10B 0.285(14) 0.112(10) 0.185(14) 0.024(9) 0.012(12) 0.072(10)
C9B 0.160(7) 0.120(6) 0.105(5) 0.007(5) 0.009(4) 0.024(5)
C8B 0.121(6) 0.105(5) 0.088(4) 0.016(3) -0.001(3) 0.018(4)
C13B 0.171(7) 0.110(6) 0.090(5) 0.003(4) -0.018(4) 0.055(5)
C12B 0.198(8) 0.124(8) 0.117(8) 0.015(6) 0.003(6) 0.062(6)
C11B 0.319(18) 0.179(15) 0.112(10) 0.038(11) -0.021(11) 0.064(14)
C14B 0.110(6) 0.107(5) 0.103(5) 0.001(4) 0.008(4) 0.042(4)
C15B 0.144(6) 0.108(5) 0.112(5) 0.017(4) -0.008(5) 0.057(5)
C5B 0.143(8) 0.119(7) 0.120(7) -0.009(5) 0.010(6) 0.011(6)
C6B 0.129(8) 0.153(10) 0.131(8) 0.044(7) -0.013(6) 0.003(7)
C7B 0.165(13) 0.149(9) 0.137(10) 0.042(8) 0.029(8) -0.011(9)
C2B 0.135(9) 0.142(10) 0.087(5) 0.023(6) 0.029(6) 0.038(7)
C3B 0.153(7) 0.139(8) 0.147(8) 0.001(6) 0.009(6) 0.025(6)
C4B 0.179(10) 0.107(8) 0.125(8) 0.034(6) -0.022(6) 0.019(7)
C1B 0.185(19) 0.130(11) 0.135(13) 0.025(8) 0.020(14) 0.025(13)
O1A 0.200(13) 0.144(5) 0.168(7) 0.039(5) -0.003(11) 0.082(10)
O3A 0.317(11) 0.075(6) 0.173(6) -0.020(6) 0.029(6) 0.037(7)
O2A 0.232(14) 0.121(9) 0.153(7) 0.044(7) -0.025(8) 0.023(7)
O4A 0.250(9) 0.118(7) 0.179(12) -0.038(8) 0.008(8) 0.032(6)
C19A 0.195(7) 0.103(5) 0.105(5) -0.008(4) 0.020(4) 0.037(4)
C20A 0.210(9) 0.135(6) 0.132(7) 0.006(5) 0.008(6) 0.058(6)
C21A 0.252(11) 0.139(8) 0.119(6) -0.017(5) 0.028(6) 0.053(7)
C16A 0.198(7) 0.115(5) 0.106(4) 0.003(4) 0.026(5) 0.055(5)
C17A 0.209(8) 0.133(6) 0.157(7) -0.010(6) 0.041(6) 0.042(6)
C18A 0.206(9) 0.131(6) 0.155(7) -0.027(5) 0.047(7) 0.024(6)
C22A 0.242(13) 0.122(8) 0.112(6) -0.008(5) 0.032(7) 0.061(9)
C10A 0.214(6) 0.125(6) 0.078(3) -0.010(3) 0.012(4) 0.060(5)
C9A 0.194(6) 0.128(5) 0.104(4) 0.025(4) 0.024(4) 0.051(4)
C8A 0.156(5) 0.126(4) 0.093(3) 0.016(3) 0.027(3) 0.024(4)
C13A 0.182(5) 0.113(4) 0.110(4) 0.010(4) 0.022(3) 0.042(4)
C12A 0.196(5) 0.110(5) 0.108(5) 0.003(4) 0.015(4) 0.068(4)
C11A 0.207(6) 0.101(5) 0.094(5) -0.013(4) 0.011(5) 0.069(5)
C14A 0.149(6) 0.117(4) 0.118(4) 0.013(3) -0.009(4) 0.042(4)
C15A 0.179(6) 0.123(5) 0.117(4) 0.001(4) -0.008(4) 0.069(4)
C5A 0.173(8) 0.100(5) 0.104(4) 0.026(3) 0.008(4) 0.018(5)
C6A 0.160(9) 0.181(9) 0.190(9) 0.065(7) 0.013(7) 0.033(7)
C7A 0.183(9) 0.175(8) 0.146(6) 0.085(6) 0.016(6) 0.031(6)
C2A 0.169(10) 0.137(6) 0.112(7) 0.028(5) 0.027(6) 0.032(7)
C3A 0.196(8) 0.121(6) 0.119(5) 0.024(5) -0.004(5) 0.033(6)
C4A 0.199(10) 0.109(6) 0.139(7) 0.000(5) 0.017(7) 0.018(6)
C1A 0.183(13) 0.131(9) 0.113(6) 0.037(5) 0.019(9) 0.043(10)
C23A 0.240(9) 0.138(6) 0.193(9) -0.023(6) 0.034(7) 0.009(6)
C24B 0.278(12) 0.153(8) 0.223(11) 0.031(7) -0.044(9) 0.036(8)
C24A 0.189(13) 0.239(15) 0.236(16) 0.089(13) -0.010(12) 0.039(12)
C23B 0.30(2) 0.30(2) 0.199(15) -0.076(16) 0.030(14) 0.087(18)

_geom_special_details            
;
 All esds (except the esd in the dihedral angle between two l.s. planes)
 are estimated using the full covariance matrix.  The cell esds are taken
 into account individually in the estimation of esds in distances, angles
 and torsion angles; correlations between esds in cell parameters are only
 used when they are defined by crystal symmetry.  An approximate (isotropic)
 treatment of cell esds is used for estimating esds involving l.s. planes.
;
loop_
_geom_bond_atom_site_label_1
_geom_bond_atom_site_label_2
_geom_bond_distance
_geom_bond_site_symmetry_2
_geom_bond_publ_flag
O1B C1B 1.249(10) . ?
O3B H3B 0.8200 . ?
O3B C22B 1.320(9) . ?
O2B H2B 0.8200 . ?
O2B C1B 1.328(10) . ?
O4B C22B 1.252(10) . ?
C19B C20B 1.3900 . ?
C19B C18B 1.3900 . ?
C19B C22B 1.502(10) . ?
C20B H20B 0.9300 . ?
C20B C21B 1.3900 . ?
C21B H21B 0.9300 . ?
C21B C16B 1.3900 . ?
C16B C17B 1.3900 . ?
C16B C10B 1.544(8) . ?
C17B C18B 1.3900 . ?
C17B C23B 1.506(10) . ?
C18B H18B 0.9300 . ?
C10B C9B 1.3900 . ?
C10B C11B 1.3900 . ?
C9B H9B 0.9300 . ?
C9B C8B 1.3900 . ?
C8B C13B 1.3900 . ?
C8B C5B 1.537(7) . ?
C13B C12B 1.3900 . ?
C13B C14B 1.3902(10) . ?
C12B C12B 1.3922(11) 5_666 ?
C12B C11B 1.3900 . ?
C11B C15B 1.616(11) 5_666 ?
C14B H14B 0.9300 . ?
C14B C15B 1.3897(11) . ?
C15B H15B 0.9300 . ?
C5B C6B 1.3900 . ?
C5B C4B 1.3900 . ?
C6B C7B 1.3900 . ?
C6B C24A 1.560(9) . ?
C7B H7B 0.9300 . ?
C7B C2B 1.3900 . ?
C2B C3B 1.3900 . ?
C2B C1B 1.495(10) . ?
C3B H3BA 0.9300 . ?
C3B C4B 1.3900 . ?
C4B H4B 0.9300 . ?
O1A C1A 1.248(9) . ?
O3A H3A 0.8200 . ?
O3A C22A 1.316(9) . ?
O2A H2A 0.8200 . ?
O2A C1A 1.328(9) . ?
O4A C22A 1.255(9) . ?
C19A C20A 1.3900 . ?
C19A C18A 1.3900 . ?
C19A C22A 1.501(8) . ?
C20A H20A 0.9300 . ?
C20A C21A 1.3900 . ?
C21A C16A 1.3900 . ?
C21A C23A 1.490(8) . ?
C16A C17A 1.3900 . ?
C16A C10A 1.534(5) . ?
C17A H17A 0.9300 . ?
C17A C18A 1.3900 . ?
C18A H18A 0.9300 . ?
C10A C9A 1.3900 . ?
C10A C11A 1.3900 . ?
C9A H9A 0.9300 . ?
C9A C8A 1.3900 . ?
C8A C13A 1.3900 . ?
C8A C5A 1.540(5) . ?
C13A C12A 1.3900 . ?
C13A C14A 1.3905(10) . ?
C12A C12A 1.3930(10) 5_666 ?
C12A C11A 1.3900 . ?
C11A C15A 1.353(8) 5_666 ?
C14A H14A 0.9300 . ?
C14A C15A 1.3896(11) . ?
C15A H15A 0.9300 . ?
C5A C6A 1.3900 . ?
C5A C4A 1.3900 . ?
C6A H6A 0.9300 . ?
C6A C7A 1.3900 . ?
C7A H7A 0.9300 . ?
C7A C2A 1.3900 . ?
C2A C3A 1.3900 . ?
C2A C1A 1.488(8) . ?
C3A H3AA 0.9300 . ?
C3A C4A 1.3900 . ?
C4A C24B 1.549(8) . ?
C23A H23D 0.9600 . ?
C23A H23E 0.9600 . ?
C23A H23F 0.9600 . ?
C24B H24D 0.9600 . ?
C24B H24E 0.9600 . ?
C24B H24F 0.9600 . ?
C24A H24A 0.9600 . ?
C24A H24B 0.9600 . ?
C24A H24C 0.9600 . ?
C23B H23A 0.9600 . ?
C23B H23B 0.9600 . ?
C23B H23C 0.9600 . ?

loop_
_geom_angle_atom_site_label_1
_geom_angle_atom_site_label_2
_geom_angle_atom_site_label_3
_geom_angle
_geom_angle_site_symmetry_1
_geom_angle_site_symmetry_3
_geom_angle_publ_flag
C22B O3B H3B 109.5 . . ?
C1B O2B H2B 107.9 . . ?
C20B C19B C18B 120.0 . . ?
C20B C19B C22B 111.4(15) . . ?
C18B C19B C22B 128.6(15) . . ?
C19B C20B H20B 120.0 . . ?
C19B C20B C21B 120.0 . . ?
C21B C20B H20B 120.0 . . ?
C20B C21B H21B 120.0 . . ?
C16B C21B C20B 120.0 . . ?
C16B C21B H21B 120.0 . . ?
C21B C16B C10B 117.7(10) . . ?
C17B C16B C21B 120.0 . . ?
C17B C16B C10B 122.1(10) . . ?
C16B C17B C18B 120.0 . . ?
C16B C17B C23B 121.3(11) . . ?
C18B C17B C23B 118.7(11) . . ?
C19B C18B H18B 120.0 . . ?
C17B C18B C19B 120.0 . . ?
C17B C18B H18B 120.0 . . ?
O3B C22B C19B 129.8(19) . . ?
O4B C22B O3B 116(2) . . ?
O4B C22B C19B 114(2) . . ?
C9B C10B C16B 115.3(6) . . ?
C9B C10B C11B 120.0 . . ?
C11B C10B C16B 124.6(6) . . ?
C10B C9B H9B 120.0 . . ?
C8B C9B C10B 120.0 . . ?
C8B C9B H9B 120.0 . . ?
C9B C8B C13B 120.0 . . ?
C9B C8B C5B 118.6(6) . . ?
C13B C8B C5B 120.7(6) . . ?
C8B C13B C14B 119.7(5) . . ?
C12B C13B C8B 120.0 . . ?
C12B C13B C14B 120.2(5) . . ?
C11B C12B C13B 120.0 . . ?
C12B C11B C10B 120.0 . . ?
C13B C14B H14B 120.6 . . ?
C15B C14B C13B 118.8(7) . . ?
C15B C14B H14B 120.6 . . ?
C11B C15B H15B 122.5 5_666 . ?
C14B C15B H15B 122.5 . . ?
C6B C5B C8B 119.4(7) . . ?
C6B C5B C4B 120.0 . . ?
C4B C5B C8B 119.6(7) . . ?
C5B C6B C24A 124.5(9) . . ?
C7B C6B C5B 120.0 . . ?
C7B C6B C24A 115.5(9) . . ?
C6B C7B H7B 120.0 . . ?
C2B C7B C6B 120.0 . . ?
C2B C7B H7B 120.0 . . ?
C7B C2B C3B 120.0 . . ?
C7B C2B C1B 120.6(13) . . ?
C3B C2B C1B 119.3(13) . . ?
C2B C3B H3BA 120.0 . . ?
C4B C3B C2B 120.0 . . ?
C4B C3B H3BA 120.0 . . ?
C5B C4B H4B 120.0 . . ?
C3B C4B C5B 120.0 . . ?
C3B C4B H4B 120.0 . . ?
O1B C1B O2B 120(3) . . ?
O1B C1B C2B 129(3) . . ?
O2B C1B C2B 111(2) . . ?
C22A O3A H3A 108.8 . . ?
C1A O2A H2A 109.9 . . ?
C20A C19A C18A 120.0 . . ?
C20A C19A C22A 124.7(10) . . ?
C18A C19A C22A 115.3(10) . . ?
C19A C20A H20A 120.0 . . ?
C21A C20A C19A 120.0 . . ?
C21A C20A H20A 120.0 . . ?
C20A C21A C23A 117.6(7) . . ?
C16A C21A C20A 120.0 . . ?
C16A C21A C23A 122.4(7) . . ?
C21A C16A C17A 120.0 . . ?
C21A C16A C10A 120.0(7) . . ?
C17A C16A C10A 120.0(7) . . ?
C16A C17A H17A 120.0 . . ?
C16A C17A C18A 120.0 . . ?
C18A C17A H17A 120.0 . . ?
C19A C18A H18A 120.0 . . ?
C17A C18A C19A 120.0 . . ?
C17A C18A H18A 120.0 . . ?
O3A C22A C19A 102.5(12) . . ?
O4A C22A O3A 133.0(13) . . ?
O4A C22A C19A 124.4(13) . . ?
C9A C10A C16A 117.7(4) . . ?
C9A C10A C11A 120.0 . . ?
C11A C10A C16A 122.0(4) . . ?
C10A C9A H9A 120.0 . . ?
C10A C9A C8A 120.0 . . ?
C8A C9A H9A 120.0 . . ?
C9A C8A C5A 116.1(4) . . ?
C13A C8A C9A 120.0 . . ?
C13A C8A C5A 123.1(4) . . ?
C8A C13A C12A 120.0 . . ?
C8A C13A C14A 118.6(4) . . ?
C12A C13A C14A 121.4(4) . . ?
C13A C12A C12A 115.6(6) . 5_666 ?
C11A C12A C13A 120.0 . . ?
C11A C12A C12A 124.0(6) . 5_666 ?
C12A C11A C10A 120.0 . . ?
C15A C11A C10A 121.9(4) 5_666 . ?
C15A C11A C12A 117.6(4) 5_666 . ?
C13A C14A H14A 120.3 . . ?
C15A C14A C13A 119.4(5) . . ?
C15A C14A H14A 120.3 . . ?
C11A C15A C14A 121.2(6) 5_666 . ?
C11A C15A H15A 119.4 5_666 . ?
C14A C15A H15A 119.4 . . ?
C6A C5A C8A 116.6(5) . . ?
C6A C5A C4A 120.0 . . ?
C4A C5A C8A 123.3(5) . . ?
C5A C6A H6A 120.0 . . ?
C7A C6A C5A 120.0 . . ?
C7A C6A H6A 120.0 . . ?
C6A C7A H7A 120.0 . . ?
C6A C7A C2A 120.0 . . ?
C2A C7A H7A 120.0 . . ?
C7A C2A C3A 120.0 . . ?
C7A C2A C1A 120.1(9) . . ?
C3A C2A C1A 119.3(9) . . ?
C2A C3A H3AA 120.0 . . ?
C4A C3A C2A 120.0 . . ?
C4A C3A H3AA 120.0 . . ?
C5A C4A C24B 121.5(6) . . ?
C3A C4A C5A 120.0 . . ?
C3A C4A C24B 118.5(6) . . ?
O1A C1A O2A 126.0(16) . . ?
O1A C1A C2A 117.8(14) . . ?
O2A C1A C2A 116.1(15) . . ?
C21A C23A H23D 109.5 . . ?
C21A C23A H23E 109.5 . . ?
C21A C23A H23F 109.5 . . ?
H23D C23A H23E 109.5 . . ?
H23D C23A H23F 109.5 . . ?
H23E C23A H23F 109.5 . . ?
C4A C24B H24D 109.5 . . ?
C4A C24B H24E 109.5 . . ?
C4A C24B H24F 109.5 . . ?
H24D C24B H24E 109.5 . . ?
H24D C24B H24F 109.5 . . ?
H24E C24B H24F 109.5 . . ?
C6B C24A H24A 109.5 . . ?
C6B C24A H24B 109.5 . . ?
C6B C24A H24C 109.5 . . ?
H24A C24A H24B 109.5 . . ?
H24A C24A H24C 109.5 . . ?
H24B C24A H24C 109.5 . . ?
C17B C23B H23A 109.5 . . ?
C17B C23B H23B 109.5 . . ?
C17B C23B H23C 109.5 . . ?
H23A C23B H23B 109.5 . . ?
H23A C23B H23C 109.5 . . ?
H23B C23B H23C 109.5 . . ?

_smtbx_masks_special_details     ?
loop_
_smtbx_masks_void_nr
_smtbx_masks_void_average_x
_smtbx_masks_void_average_y
_smtbx_masks_void_average_z
_smtbx_masks_void_volume
_smtbx_masks_void_count_electrons
_smtbx_masks_void_content
1 -0.566 -0.127 0.000 615.0 52.9 '4 CH3OH'
2 -0.216 -0.140 0.500 615.0 52.9 '4 CH3OH'

_smtbx_masks_void_probe_radius   1.2
_smtbx_masks_void_truncation_radius 1.2
_shelx_res_file                  
;
TITL cu_20240926CYL_TBAPY_3_CH3_0m_a.res in Pbca
    HOF-ZSTU-5a.res
    created by SHELXL-2025/1 at 12:33:41 on 02-Dec-2025
REM Old TITL cu_20240926CYL_TBAPY_3_CH3_0m in Pbca
REM SHELXT solution in Pbca: R1 0.428, Rweak 0.055, Alpha 0.134
REM <I/s> 2.085 for 425 systematic absences, Orientation as input
REM Formula found by SHELXT: C6 N3 O3
CELL 1.54178 13.5872 14.1035 25.9503 90 90 90
ZERR 4 0.0007 0.0005 0.001 0 0 0
LATT 1
SYMM 0.5-X,-Y,0.5+Z
SYMM -X,0.5+Y,0.5-Z
SYMM 0.5+X,0.5-Y,-Z
SFAC C H O
UNIT 200 168 40
EQIV $1 1-X,1-Y,1-Z
DFIX 1.5 0.01 C8A C5A C2A C1A C16A C10A C22A C19A
SIMU 0.05 0.05 2
DFIX 1.33 0.01 O2A C1A O3A C22A
DFIX 1.33 0.01 O2B C1B O3B C22B
DFIX 1.39 0.001 C12A C12A_$1 C15A C14A C14A C13A
FLAT 0.001 C14A C15A C10A C9A C8A C13A C12A C11A
DFIX 1.25 0.01 O4A C22A O1A C1A
DFIX 1.39 0.001 C12B C12B_$1 C15B C14B C14B C13B
DFIX 1.5 0.01 C2B C1B C8B C5B C16B C10B C22B C19B
DFIX 1.25 0.01 O1B C1B O4B C22B
FLAT 0.001 C10B C8B C13B C12B C11B C14B C15B C9B
FLAT 0.001 C19A C20A C21A C16A C17A C18A C23A
FLAT 0.001 C5A C6A C7A C2A C3A C4A C24B
DFIX 1.54 0.01 C24B C4A C23A C21A
FLAT 0.001 C19B C20B C21B C16B C17B C18B C23B
FLAT 0.001 C5B C6B C7B C2B C3B C4B C24A
DFIX 1.54 0.01 C23B C17B C24A C6B
ISOR 0.01 0.03 C17B C8B C12B C14B C15B C5B C3B C16A C10A C9A C8A C13A C12A =
 C11A C14A C15A
ISOR 0.01 0.03 C16B C22B C12A C12B C19B C19A
ISOR 0.01 0.03 C9B
ISOR 0.008 0.008 C12A

L.S. 50 0 18
PLAN  11
SIZE 0.12 0.15 0.18
TEMP 20.85
BOND
ABIN
MORE -1
BOND $H
fmap 2
acta
OMIT 0 2 6
OMIT 0 2 12
OMIT 0 6 6
OMIT 0 8 12
OMIT 0 8 19
OMIT 1 1 7
OMIT 1 1 9
OMIT 1 2 9
OMIT 1 2 11
OMIT 1 2 13
OMIT 1 3 11
OMIT 1 3 13
OMIT 1 3 19
OMIT 1 5 19
OMIT 1 6 15
OMIT 1 7 18
OMIT 1 12 1
OMIT 1 12 11
OMIT 2 0 14
OMIT 2 2 14
OMIT 2 2 19
OMIT 2 3 8
OMIT 2 4 10
OMIT 2 4 14
OMIT 2 5 14
OMIT 2 5 18
OMIT 2 7 7
OMIT 2 8 14
OMIT 2 9 9
OMIT 2 10 12
OMIT 3 1 11
OMIT 3 3 14
OMIT 3 3 16
OMIT 3 4 17
OMIT 3 5 17
OMIT 3 6 12
OMIT 4 2 8
OMIT 4 4 18
OMIT 4 6 11
OMIT 5 4 14
OMIT 5 8 3
OMIT 6 1 2
OMIT 6 8 6
OMIT 7 0 2
REM <olex2.extras>
REM <HklSrc "%.\\HOF-ZSTU-5a.hkl">
REM </olex2.extras>

WGHT    0.240000
FVAR       0.40037   0.59631
PART 2
O1B   3    0.172876    0.836960    0.250794   -21.00000    0.16892    0.15882 =
         0.18415    0.03750   -0.01183    0.06724
O3B   3    0.758953    0.014566    0.308767   -21.00000    0.22080    0.05729 =
         0.15019   -0.01537    0.03767    0.03030
AFIX 147
H3B   2    0.763933   -0.040081    0.319238   -21.00000   -1.50000
AFIX   0
O2B   3    0.330441    0.877666    0.241233   -21.00000    0.20959    0.12634 =
         0.14458    0.03915   -0.03161   -0.00497
AFIX   3
H2B   2    0.305539    0.908233    0.217727   -21.00000   -1.50000
AFIX   0
O4B   3    0.607308   -0.015016    0.286381   -21.00000    0.22456    0.13434 =
         0.15686    0.00397    0.03420    0.03848
AFIX  66
C19B  1    0.615631    0.120540    0.336411   -21.00000    0.17634    0.12878 =
         0.13232   -0.00905    0.00334    0.02152
C20B  1    0.679581    0.196275    0.343744   -21.00000    0.17684    0.14048 =
         0.10914   -0.02791    0.00914    0.02914
AFIX  43
H20B  2    0.744574    0.191845    0.332765   -21.00000   -1.20000
AFIX  65
C21B  1    0.646392    0.278631    0.367488   -21.00000    0.22524    0.11645 =
         0.15062   -0.02537    0.01506    0.01173
AFIX  43
H21B  2    0.689179    0.329302    0.372394   -21.00000   -1.20000
AFIX  65
C16B  1    0.549253    0.285252    0.383898   -21.00000    0.18918    0.13333 =
         0.12683   -0.00899    0.00771    0.03180
C17B  1    0.485302    0.209518    0.376565   -21.00000    0.20242    0.17233 =
         0.16571   -0.01376    0.00065    0.02657
C18B  1    0.518490    0.127162    0.352822   -21.00000    0.22448    0.12531 =
         0.20283   -0.01694    0.04229    0.04232
AFIX  43
H18B  2    0.475702    0.076491    0.347915   -21.00000   -1.20000
AFIX   0
C22B  1    0.665433    0.039983    0.308962   -21.00000    0.19361    0.15169 =
         0.15753   -0.00834    0.01045    0.01828
AFIX  66
C10B  1    0.514441    0.380900    0.406411   -21.00000    0.28454    0.11246 =
         0.18481    0.02425    0.01247    0.07200
C9B   1    0.465592    0.440026    0.372026   -21.00000    0.16028    0.11952 =
         0.10518    0.00675    0.00922    0.02407
AFIX  43
H9B   2    0.459439    0.422531    0.337623   -21.00000   -1.20000
AFIX  65
C8B   1    0.425939    0.525300    0.389060   -21.00000    0.12058    0.10538 =
         0.08845    0.01615   -0.00130    0.01829
C13B  1    0.435135    0.551449    0.440479   -21.00000    0.17096    0.10974 =
         0.08993    0.00346   -0.01819    0.05510
C12B  1    0.483984    0.492324    0.474865   -21.00000    0.19837    0.12401 =
         0.11685    0.01451    0.00288    0.06168
C11B  1    0.523637    0.407049    0.457831   -21.00000    0.31855    0.17861 =
         0.11229    0.03832   -0.02148    0.06416
AFIX   0
C14B  1    0.395331    0.636817    0.457299   -21.00000    0.11035    0.10687 =
         0.10343    0.00076    0.00762    0.04234
AFIX  43
H14B  2    0.362575    0.676650    0.434462   -21.00000   -1.20000
AFIX   0
C15B  1    0.405396    0.661528    0.508870   -21.00000    0.14440    0.10760 =
         0.11248    0.01651   -0.00820    0.05689
AFIX  43
H15B  2    0.373635    0.713681    0.523166   -21.00000   -1.20000
AFIX  66
C5B   1    0.386974    0.596008    0.348888   -21.00000    0.14299    0.11896 =
         0.12036   -0.00855    0.00977    0.01131
C6B   1    0.445065    0.672717    0.334538   -21.00000    0.12880    0.15323 =
         0.13078    0.04431   -0.01289    0.00273
C7B   1    0.404914    0.745789    0.305384   -21.00000    0.16542    0.14879 =
         0.13718    0.04213    0.02869   -0.01068
AFIX  43
H7B   2    0.443781    0.797112    0.295783   -21.00000   -1.20000
AFIX  65
C2B   1    0.306670    0.742152    0.290578   -21.00000    0.13519    0.14162 =
         0.08703    0.02274    0.02870    0.03821
C3B   1    0.248577    0.665444    0.304927   -21.00000    0.15280    0.13902 =
         0.14744    0.00097    0.00933    0.02502
AFIX  43
H3BA  2    0.182846    0.663011    0.295021   -21.00000   -1.20000
AFIX  65
C4B   1    0.288728    0.592371    0.334082   -21.00000    0.17915    0.10697 =
         0.12469    0.03434   -0.02154    0.01874
AFIX  43
H4B   2    0.249860    0.541048    0.343682   -21.00000   -1.20000
AFIX   0
C1B   1    0.261277    0.822148    0.261175   -21.00000    0.18542    0.13021 =
         0.13516    0.02507    0.02004    0.02484

PART 1
O1A   3    0.206030    0.826560    0.248475    21.00000    0.19975    0.14380 =
         0.16805    0.03891   -0.00315    0.08248
O3A   3    0.767987    0.047049    0.304516    21.00000    0.31665    0.07535 =
         0.17330   -0.01977    0.02870    0.03749
AFIX   3
H3A   2    0.790760   -0.000788    0.291085    21.00000   -1.50000
AFIX   0
O2A   3    0.354778    0.903253    0.243923    21.00000    0.23247    0.12111 =
         0.15280    0.04437   -0.02536    0.02285
AFIX   3
H2A   2    0.323619    0.943084    0.227684    21.00000   -1.50000
AFIX   0
O4A   3    0.615195   -0.031949    0.301265    21.00000    0.24976    0.11789 =
         0.17923   -0.03817    0.00792    0.03184
AFIX  66
C19A  1    0.642235    0.127106    0.335463    21.00000    0.19464    0.10332 =
         0.10549   -0.00802    0.01971    0.03747
C20A  1    0.706838    0.191395    0.357916    21.00000    0.21039    0.13546 =
         0.13205    0.00636    0.00840    0.05767
AFIX  43
H20A  2    0.773873    0.178206    0.358941    21.00000   -1.20000
AFIX  65
C21A  1    0.671250    0.275397    0.378835    21.00000    0.25214    0.13907 =
         0.11888   -0.01650    0.02831    0.05340
C16A  1    0.571057    0.295110    0.377302    21.00000    0.19825    0.11543 =
         0.10618    0.00253    0.02638    0.05529
C17A  1    0.506454    0.230822    0.354849    21.00000    0.20880    0.13331 =
         0.15738   -0.01023    0.04085    0.04213
AFIX  43
H17A  2    0.439419    0.244012    0.353824    21.00000   -1.20000
AFIX  65
C18A  1    0.542041    0.146820    0.333930    21.00000    0.20585    0.13077 =
         0.15521   -0.02665    0.04655    0.02446
AFIX  43
H18A  2    0.498816    0.103806    0.318907    21.00000   -1.20000
AFIX   0
C22A  1    0.672501    0.035839    0.310307    21.00000    0.24241    0.12211 =
         0.11236   -0.00823    0.03159    0.06127
AFIX  66
C10A  1    0.531625    0.386966    0.401324    21.00000    0.21382    0.12471 =
         0.07831   -0.01032    0.01235    0.05963
C9A   1    0.500942    0.458460    0.368139    21.00000    0.19355    0.12819 =
         0.10385    0.02474    0.02399    0.05108
AFIX  43
H9A   2    0.499438    0.447756    0.332786    21.00000   -1.20000
AFIX  65
C8A   1    0.472506    0.545953    0.387795    21.00000    0.15553    0.12609 =
         0.09325    0.01600    0.02745    0.02447
C13A  1    0.474753    0.561953    0.440635    21.00000    0.18230    0.11304 =
         0.11034    0.00977    0.02177    0.04237
C12A  1    0.505436    0.490460    0.473820    21.00000    0.19648    0.11010 =
         0.10767    0.00253    0.01520    0.06801
C11A  1    0.533872    0.402966    0.454165    21.00000    0.20693    0.10071 =
         0.09416   -0.01306    0.01121    0.06918
AFIX   0
C14A  1    0.445847    0.650242    0.459067    21.00000    0.14898    0.11714 =
         0.11799    0.01255   -0.00852    0.04161
AFIX  43
H14A  2    0.425515    0.697304    0.436333    21.00000   -1.20000
AFIX   0
C15A  1    0.447633    0.667475    0.511782    21.00000    0.17901    0.12349 =
         0.11685    0.00058   -0.00750    0.06948
AFIX  43
H15A  2    0.435905    0.728513    0.523874    21.00000   -1.20000
AFIX  66
C5A   1    0.424149    0.614819    0.349309    21.00000    0.17309    0.10002 =
         0.10389    0.02619    0.00792    0.01827
C6A   1    0.481835    0.689826    0.332133    21.00000    0.15985    0.18145 =
         0.18964    0.06476    0.01270    0.03285
AFIX  43
H6A   2    0.547313    0.694284    0.342289    21.00000   -1.20000
AFIX  65
C7A   1    0.441659    0.758169    0.299776    21.00000    0.18299    0.17509 =
         0.14562    0.08504    0.01574    0.03106
AFIX  43
H7A   2    0.480255    0.808353    0.288284    21.00000   -1.20000
AFIX  65
C2A   1    0.343795    0.751506    0.284596    21.00000    0.16892    0.13683 =
         0.11205    0.02792    0.02685    0.03151
C3A   1    0.286108    0.676500    0.301772    21.00000    0.19644    0.12081 =
         0.11879    0.02365   -0.00409    0.03347
AFIX  43
H3AA  2    0.220631    0.672042    0.291616    21.00000   -1.20000
AFIX  65
C4A   1    0.326283    0.608156    0.334129    21.00000    0.19899    0.10928 =
         0.13945    0.00008    0.01683    0.01789
AFIX   0
C1A   1    0.296578    0.831055    0.256162    21.00000    0.18323    0.13068 =
         0.11252    0.03725    0.01871    0.04327
C23A  1    0.743924    0.341570    0.402378    21.00000    0.23963    0.13768 =
         0.19256   -0.02331    0.03383    0.00946
AFIX 137
H23D  2    0.735839    0.341763    0.439128    21.00000   -1.50000
H23E  2    0.733373    0.404378    0.389231    21.00000   -1.50000
H23F  2    0.809393    0.321212    0.393945    21.00000   -1.50000
AFIX   0
C24B  1    0.259692    0.525608    0.352474    21.00000    0.27750    0.15282 =
         0.22335    0.03083   -0.04387    0.03597
AFIX 137
H24D  2    0.290715    0.466218    0.344546    21.00000   -1.50000
H24E  2    0.197293    0.529155    0.335228    21.00000   -1.50000
H24F  2    0.249807    0.530306    0.389015    21.00000   -1.50000
AFIX   0

PART 2
C24A  1    0.555862    0.684398    0.348888   -21.00000    0.18872    0.23925 =
         0.23639    0.08862   -0.01043    0.03932
AFIX 137
H24A  2    0.563396    0.737220    0.371884   -21.00000   -1.50000
H24B  2    0.593517    0.695455    0.318168   -21.00000   -1.50000
H24C  2    0.578877    0.627710    0.365444   -21.00000   -1.50000
AFIX   0
C23B  1    0.379630    0.214396    0.393891   -21.00000    0.29708    0.29622 =
         0.19924   -0.07599    0.03007    0.08716
AFIX 137
H23A  2    0.374445    0.255929    0.423074   -21.00000   -1.50000
H23B  2    0.357486    0.152144    0.403349   -21.00000   -1.50000
H23C  2    0.339605    0.238225    0.366293   -21.00000   -1.50000
AFIX   0
HKLF 4


REM  cu_20240926CYL_TBAPY_3_CH3_0m_a.res in Pbca
REM wR2 = 0.3795, GooF = S = 1.036, Restrained GooF = 1.075 for all data
REM R1 = 0.1025 for 1897 Fo > 4sig(Fo) and 0.1424 for all 4488 data
REM 439 parameters refined using 1072 restraints

END

WGHT      0.2000      0.0000

REM Highest difference peak  0.204,  deepest hole -0.258,  1-sigma level  0.043
Q1    1   0.4235  0.4577  0.4726  11.00000  0.05    0.20
Q2    1   0.6924  0.3320  0.3882  11.00000  0.05    0.19
Q3    1   0.6337  0.3185  0.3802  11.00000  0.05    0.17
Q4    1   0.5686  0.5205  0.4714  11.00000  0.05    0.17
Q5    1   0.6006  0.4254  0.4505  11.00000  0.05    0.17
Q6    1   0.4828  0.3756  0.4519  11.00000  0.05    0.16
Q7    1   0.4814  0.3533  0.4003  11.00000  0.05    0.16
Q8    1   0.4444  0.5380  0.3747  11.00000  0.05    0.14
Q9    1   0.5488  0.3690  0.3910  11.00000  0.05    0.12
Q10   1   0.3793  0.7298  0.3797  11.00000  0.05    0.11
Q11   1   0.2963  0.7158  0.3397  11.00000  0.05    0.11
;
_shelx_res_checksum              40038
_shelx_fab_file                  
;
0 0 2 77.8485 0.1723
0 0 4 65.3093 0.1179
0 0 6 36.3307 -0.0178
0 0 8 4.5488 -0.0340
0 0 10 -10.2628 0.0240
0 0 12 -7.7878 0.0544
0 0 14 -2.3171 0.0480
0 0 16 -0.8968 0.0179
0 0 18 -1.4831 -0.0139
0 0 20 -1.7189 -0.0185
0 0 22 -0.1851 -0.0056
0 0 24 2.3484 0.0010
0 0 26 2.9573 0.0006
0 0 28 1.6968 0.0001
0 0 30 0.7981 0.0015
0 2 0 38.0755 -0.0323
0 2 1 7.2903 -0.0408
0 2 2 43.4724 0.0026
0 2 3 18.3576 0.0288
0 2 4 48.2903 -0.0071
0 2 5 19.9456 0.0282
0 2 6 36.5859 -0.0089
0 2 7 11.3070 -0.0142
0 2 8 14.2869 0.0191
0 2 9 0.1405 -0.0213
0 2 10 1.1390 0.0322
0 2 11 -4.3752 -0.0226
0 2 12 1.4010 0.0265
0 2 13 -2.4369 -0.0367
0 2 14 2.8351 0.0271
0 2 15 -0.4406 -0.0283
0 2 16 -0.1327 0.0177
0 2 17 -0.2436 -0.0046
0 2 18 -2.6359 -0.0029
0 2 19 -0.1147 0.0027
0 2 20 -2.2729 -0.0025
0 2 21 -0.1174 -0.0036
0 2 22 -0.6940 0.0134
0 2 23 -0.2786 -0.0093
0 2 24 0.9292 0.0161
0 2 25 -0.0398 -0.0096
0 2 26 1.5010 0.0084
0 2 27 -0.1332 -0.0054
0 2 28 0.6553 0.0015
0 2 29 -0.4630 -0.0022
0 2 30 -0.2441 -0.0028
0 2 31 -0.0926 -0.0007
0 4 0 -2.3018 0.0307
0 4 1 1.0487 0.0222
0 4 2 0.6292 0.0268
0 4 3 3.6985 0.0233
0 4 4 5.6948 0.0202
0 4 5 5.8088 -0.0147
0 4 6 6.5141 -0.0218
0 4 7 3.5328 -0.0351
0 4 8 3.0419 -0.0389
0 4 9 -2.5382 -0.0134
0 4 10 1.5843 -0.0023
0 4 11 -4.9235 0.0020
0 4 12 3.9355 0.0144
0 4 13 -1.3214 -0.0044
0 4 14 4.4318 -0.0117
0 4 15 1.0931 -0.0015
0 4 16 0.9156 -0.0189
0 4 17 -0.6359 0.0156
0 4 18 -1.6392 0.0105
0 4 19 -1.6167 0.0316
0 4 20 -0.7648 0.0345
0 4 21 -0.3085 0.0356
0 4 22 0.6062 0.0313
0 4 23 0.4354 0.0187
0 4 24 0.7802 0.0153
0 4 25 0.0694 -0.0032
0 4 26 0.4533 0.0041
0 4 27 -0.2790 -0.0050
0 4 28 -0.1727 0.0002
0 4 29 -0.1840 0.0030
0 4 30 -0.6076 -0.0006
0 6 0 -3.7264 -0.0393
0 6 1 2.2802 0.0031
0 6 2 -2.1518 -0.0355
0 6 3 4.4080 0.0237
0 6 4 -0.3765 -0.0416
0 6 5 2.8221 0.0267
0 6 6 -1.2247 -0.0554
0 6 7 -0.0060 -0.0161
0 6 8 -2.3112 -0.0532
0 6 9 -2.0788 -0.0483
0 6 10 -1.3790 -0.0346
0 6 11 -1.5605 -0.0238
0 6 12 0.1436 -0.0189
0 6 13 1.1914 0.0064
0 6 14 0.2461 -0.0015
0 6 15 1.9655 -0.0027
0 6 16 -0.9595 0.0179
0 6 17 -0.2915 -0.0151
0 6 18 -1.5827 0.0199
0 6 19 -1.2709 0.0025
0 6 20 -0.7004 0.0120
0 6 21 0.2204 0.0229
0 6 22 0.1989 0.0109
0 6 23 0.9343 0.0162
0 6 24 0.1131 0.0058
0 6 25 0.1065 -0.0023
0 6 26 -0.0930 -0.0042
0 6 27 -0.4274 -0.0064
0 6 28 -0.0726 -0.0028
0 6 29 -0.1624 -0.0005
0 8 0 -2.6101 -0.0066
0 8 1 -0.4563 0.0182
0 8 2 -0.9836 -0.0158
0 8 3 -0.3066 0.0323
0 8 4 0.8211 -0.0182
0 8 5 0.7432 0.0185
0 8 6 0.1186 -0.0048
0 8 7 0.5903 -0.0008
0 8 8 -0.5732 0.0004
0 8 9 -0.2381 0.0002
0 8 10 0.2371 -0.0060
0 8 11 0.3636 0.0013
0 8 12 0.9456 0.0019
0 8 13 1.4184 -0.0203
0 8 14 1.0450 0.0244
0 8 15 0.5918 -0.0366
0 8 16 1.1301 0.0310
0 8 17 -0.8630 -0.0253
0 8 18 1.2445 0.0148
0 8 19 -0.2978 -0.0100
0 8 20 1.2250 0.0002
0 8 21 1.1077 -0.0050
0 8 22 0.6518 -0.0021
0 8 23 0.6837 -0.0014
0 8 24 -0.3302 -0.0032
0 8 25 -0.6967 -0.0012
0 8 26 -0.5286 -0.0049
0 8 27 -0.7751 -0.0036
0 10 0 0.9008 0.0066
0 10 1 0.0631 -0.0035
0 10 2 0.8000 0.0079
0 10 3 0.2439 -0.0019
0 10 4 0.2773 0.0045
0 10 5 -0.0371 0.0016
0 10 6 -0.5340 -0.0050
0 10 7 -1.0032 0.0053
0 10 8 -0.7935 -0.0114
0 10 9 -1.2902 0.0078
0 10 10 -0.1320 -0.0030
0 10 11 -0.3188 0.0044
0 10 12 0.7222 0.0098
0 10 13 0.2461 -0.0018
0 10 14 0.5856 0.0112
0 10 15 -0.5705 -0.0019
0 10 16 -0.6764 0.0081
0 10 17 -1.2455 0.0016
0 10 18 -1.4085 0.0089
0 10 19 -0.4191 0.0023
0 10 20 -0.5328 0.0068
0 10 21 0.7649 0.0025
0 10 22 0.4318 0.0013
0 10 23 0.6268 0.0029
0 10 24 0.1232 -0.0001
0 10 25 -0.2499 0.0004
0 12 0 -0.6995 -0.0045
0 12 1 0.2051 -0.0066
0 12 2 0.0091 -0.0146
0 12 3 0.5334 -0.0210
0 12 4 0.6690 -0.0255
0 12 5 0.5561 -0.0276
0 12 6 -0.0999 -0.0190
0 12 7 0.1266 -0.0226
0 12 8 -0.9053 -0.0041
0 12 9 -0.3404 -0.0098
0 12 10 -0.3747 0.0020
0 12 11 -0.1071 0.0007
0 12 12 0.6301 -0.0020
0 12 13 0.5386 0.0033
0 12 14 0.8098 -0.0035
0 12 15 0.3484 0.0029
0 12 16 0.2218 0.0021
0 12 17 -0.6153 0.0051
0 12 18 -0.1281 0.0052
0 12 19 -0.7803 0.0061
0 12 20 0.2316 0.0027
0 12 21 0.0548 0.0023
0 12 22 0.5805 0.0015
0 14 0 -0.8214 -0.0046
0 14 1 -0.3740 -0.0003
0 14 2 -0.2353 -0.0039
0 14 3 -0.3972 -0.0047
0 14 4 0.3770 -0.0035
0 14 5 0.1723 -0.0130
0 14 6 0.0692 -0.0032
0 14 7 -0.0205 -0.0124
0 14 8 -0.2515 0.0000
0 14 9 -0.5975 -0.0023
0 14 10 -0.0877 0.0055
0 14 11 -0.3431 0.0034
0 14 12 0.3156 0.0069
0 14 13 0.3278 -0.0005
0 14 14 0.9313 0.0030
0 14 15 0.3589 -0.0024
0 14 16 1.1625 0.0005
0 14 17 -0.0240 0.0019
0 16 0 -0.9296 0.0008
0 16 1 -0.4034 0.0001
0 16 2 -0.8633 0.0003
0 16 3 -0.4895 -0.0001
0 16 4 -0.6316 -0.0000
0 16 5 0.0899 0.0003
0 16 6 -0.2003 0.0001
0 16 7 0.2818 0.0003
0 16 8 0.1355 0.0014
0 16 9 0.2803 0.0006
0 16 10 -0.0571 0.0031
1 0 2 9.2400 -0.0029
1 0 4 9.4593 0.0031
1 0 6 2.4057 -0.0267
1 0 8 -3.8448 -0.0318
1 0 10 -4.5726 0.0050
1 0 12 -1.4338 0.0235
1 0 14 0.7995 0.0104
1 0 16 0.1749 0.0051
1 0 18 -0.8644 0.0087
1 0 20 -0.5313 0.0031
1 0 22 0.0916 -0.0016
1 0 24 0.1489 0.0024
1 0 26 -0.1112 0.0035
1 0 28 -0.4038 -0.0002
1 0 30 -0.3007 -0.0010
1 1 1 36.9154 -0.0412
1 1 2 5.8412 -0.0105
1 1 3 34.5393 0.0446
1 1 4 8.7424 0.0127
1 1 5 22.7352 0.0246
1 1 6 6.7719 0.0209
1 1 7 4.1784 -0.0036
1 1 8 1.6632 -0.0079
1 1 9 -6.7069 -0.0005
1 1 10 -1.9594 -0.0171
1 1 11 -4.1670 0.0005
1 1 12 -2.0942 0.0152
1 1 13 1.3194 0.0047
1 1 14 -0.8943 0.0337
1 1 15 1.3591 0.0090
1 1 16 -0.0663 0.0178
1 1 17 -0.8509 -0.0013
1 1 18 0.5434 0.0054
1 1 19 -1.3237 -0.0049
1 1 20 0.6201 0.0062
1 1 21 -0.5275 0.0026
1 1 22 0.1315 0.0051
1 1 23 0.5663 0.0008
1 1 24 0.0077 0.0044
1 1 25 1.0388 -0.0024
1 1 26 0.0644 0.0038
1 1 27 0.5100 0.0016
1 1 28 -0.3058 0.0003
1 1 29 0.1430 0.0016
1 1 30 -0.4213 0.0001
1 1 31 0.1871 -0.0004
1 2 1 -24.6723 -0.0188
1 2 2 -0.4414 0.0560
1 2 3 -21.0386 -0.0408
1 2 4 -1.5313 -0.0403
1 2 5 -15.0169 0.0240
1 2 6 -2.9567 -0.0090
1 2 7 -7.9510 0.0166
1 2 8 -3.8809 0.0237
1 2 9 -1.8688 -0.0170
1 2 10 -3.2650 0.0001
1 2 11 1.2492 0.0016
1 2 12 -1.0175 -0.0024
1 2 13 1.6245 0.0049
1 2 14 0.8068 -0.0020
1 2 15 0.8088 -0.0152
1 2 16 0.6017 -0.0180
1 2 17 0.0216 -0.0030
1 2 18 -0.2080 -0.0086
1 2 19 0.0935 0.0122
1 2 20 0.0842 0.0052
1 2 21 0.6127 0.0021
1 2 22 0.7939 -0.0014
1 2 23 0.2674 -0.0043
1 2 24 0.7478 -0.0021
1 2 25 -0.6790 -0.0016
1 2 26 0.0898 -0.0005
1 2 27 -0.9095 -0.0003
1 2 28 -0.4240 -0.0044
1 2 29 -0.4674 0.0002
1 2 30 -0.3808 0.0016
1 2 31 -0.1220 -0.0024
1 3 1 13.2193 0.0434
1 3 2 3.9235 -0.0108
1 3 3 17.0756 0.0223
1 3 4 8.2613 0.0218
1 3 5 16.9950 -0.0163
1 3 6 9.3695 0.0094
1 3 7 9.9331 -0.0135
1 3 8 4.6215 -0.0040
1 3 9 3.7973 0.0087
1 3 10 -1.1346 0.0021
1 3 11 4.8379 0.0042
1 3 12 -1.9698 0.0019
1 3 13 7.0613 -0.0082
1 3 14 -0.0209 -0.0033
1 3 15 3.8065 -0.0097
1 3 16 0.1951 -0.0030
1 3 17 -0.9363 -0.0089
1 3 18 -0.5627 -0.0044
1 3 19 -1.7726 -0.0045
1 3 20 -0.5954 -0.0062
1 3 21 -0.4684 -0.0023
1 3 22 -0.4651 -0.0041
1 3 23 0.1629 -0.0086
1 3 24 -0.1971 -0.0033
1 3 25 0.3530 -0.0083
1 3 26 0.1647 -0.0022
1 3 27 0.2403 -0.0011
1 3 28 -0.0145 0.0014
1 3 29 -0.3042 -0.0006
1 3 30 -0.1434 0.0025
1 4 1 -8.3448 0.0061
1 4 2 -1.4703 0.0426
1 4 3 -10.8726 -0.0010
1 4 4 -3.9182 -0.0341
1 4 5 -12.3198 -0.0216
1 4 6 -5.4312 -0.0090
1 4 7 -9.3939 -0.0034
1 4 8 -3.9866 0.0017
1 4 9 -3.7989 0.0170
1 4 10 -1.0660 -0.0181
1 4 11 -0.0856 0.0016
1 4 12 0.5029 0.0094
1 4 13 0.6038 -0.0095
1 4 14 0.3857 0.0236
1 4 15 0.5181 0.0014
1 4 16 -0.1588 -0.0078
1 4 17 1.0964 0.0067
1 4 18 -0.5827 -0.0113
1 4 19 2.0105 0.0036
1 4 20 -0.6206 0.0067
1 4 21 2.2201 0.0009
1 4 22 -0.0684 0.0036
1 4 23 1.1556 -0.0028
1 4 24 0.4186 -0.0014
1 4 25 -0.1853 -0.0024
1 4 26 0.2599 -0.0017
1 4 27 -0.5427 0.0022
1 4 28 -0.0174 -0.0036
1 4 29 -0.2052 0.0026
1 4 30 0.1287 0.0017
1 5 1 -1.5872 0.0190
1 5 2 1.7687 -0.0568
1 5 3 0.4857 0.0129
1 5 4 3.0209 -0.0010
1 5 5 1.2598 0.0024
1 5 6 3.1347 0.0080
1 5 7 -0.2090 -0.0033
1 5 8 0.7219 -0.0035
1 5 9 -0.8985 0.0080
1 5 10 -2.3014 0.0077
1 5 11 0.8812 0.0180
1 5 12 -1.5577 0.0203
1 5 13 2.3243 0.0100
1 5 14 1.2671 0.0132
1 5 15 0.7930 -0.0048
1 5 16 1.1078 -0.0023
1 5 17 -1.4716 -0.0093
1 5 18 -0.6748 -0.0093
1 5 19 -1.2828 -0.0021
1 5 20 -0.3513 -0.0022
1 5 21 0.2214 0.0034
1 5 22 0.7538 0.0032
1 5 23 0.6488 -0.0010
1 5 24 0.6145 -0.0025
1 5 25 0.3463 -0.0045
1 5 26 0.1043 -0.0033
1 5 27 0.1256 -0.0004
1 5 28 -0.1220 0.0021
1 5 29 -0.1564 0.0022
1 6 1 0.2785 -0.0173
1 6 2 -0.5282 0.0336
1 6 3 1.0664 -0.0072
1 6 4 -0.2136 -0.0000
1 6 5 0.5368 -0.0195
1 6 6 -0.0213 -0.0061
1 6 7 -0.7615 0.0128
1 6 8 -0.4349 0.0032
1 6 9 -0.5863 0.0273
1 6 10 -0.5867 0.0057
1 6 11 0.4647 -0.0062
1 6 12 -0.2724 0.0018
1 6 13 0.4554 -0.0106
1 6 14 -0.0559 -0.0047
1 6 15 0.0858 0.0083
1 6 16 -0.0605 -0.0047
1 6 17 0.9383 0.0010
1 6 18 -0.0377 0.0004
1 6 19 2.0088 -0.0062
1 6 20 0.1844 -0.0017
1 6 21 1.4448 -0.0019
1 6 22 0.4212 -0.0023
1 6 23 -0.1176 -0.0047
1 6 24 0.3220 0.0059
1 6 25 -0.7027 -0.0005
1 6 26 0.0625 0.0060
1 6 27 -0.0889 0.0080
1 6 28 -0.0104 -0.0016
1 6 29 0.4323 0.0029
1 7 1 -1.8774 0.0006
1 7 2 0.1670 -0.0042
1 7 3 1.3551 0.0011
1 7 4 0.6735 0.0084
1 7 5 2.4480 0.0139
1 7 6 0.8905 0.0041
1 7 7 0.7013 0.0207
1 7 8 -0.0258 -0.0005
1 7 9 -0.4461 0.0066
1 7 10 -0.7337 0.0039
1 7 11 -0.2456 -0.0106
1 7 12 0.6046 0.0032
1 7 13 0.1052 -0.0107
1 7 14 2.1073 -0.0012
1 7 15 0.1208 -0.0012
1 7 16 1.1801 -0.0009
1 7 17 -0.1962 -0.0005
1 7 18 -0.3228 -0.0001
1 7 19 -0.2772 -0.0052
1 7 20 -0.0286 0.0020
1 7 21 0.0678 -0.0022
1 7 22 0.4846 0.0040
1 7 23 0.0149 0.0009
1 7 24 -0.1793 -0.0008
1 7 25 -0.3754 -0.0028
1 7 26 -0.6472 -0.0035
1 7 27 -0.3089 -0.0025
1 7 28 -0.3344 0.0020
1 8 1 0.7114 0.0061
1 8 2 -0.8957 -0.0079
1 8 3 -0.3896 0.0151
1 8 4 -0.4542 -0.0044
1 8 5 -0.8949 -0.0097
1 8 6 -0.0948 -0.0028
1 8 7 -0.4000 -0.0082
1 8 8 -0.8144 0.0042
1 8 9 0.0215 0.0065
1 8 10 -1.0760 0.0044
1 8 11 0.0156 0.0003
1 8 12 -0.0499 -0.0077
1 8 13 0.0824 -0.0072
1 8 14 0.7635 -0.0064
1 8 15 0.2987 -0.0067
1 8 16 0.3970 0.0050
1 8 17 0.3306 -0.0036
1 8 18 -0.1600 0.0031
1 8 19 0.1449 0.0054
1 8 20 -0.0894 -0.0009
1 8 21 -0.0425 0.0055
1 8 22 0.0901 0.0029
1 8 23 -0.1671 -0.0038
1 8 24 -0.0017 0.0023
1 8 25 -0.1802 -0.0008
1 8 26 0.0396 -0.0004
1 8 27 0.0515 0.0042
1 9 1 -0.5779 -0.0116
1 9 2 -1.1678 -0.0062
1 9 3 0.3725 0.0149
1 9 4 -0.8286 -0.0016
1 9 5 0.6122 0.0190
1 9 6 -0.2671 -0.0049
1 9 7 0.3084 0.0021
1 9 8 -0.4471 -0.0007
1 9 9 0.5652 -0.0067
1 9 10 -0.2677 0.0079
1 9 11 1.0946 0.0003
1 9 12 0.3632 0.0048
1 9 13 1.2333 0.0031
1 9 14 0.0482 -0.0015
1 9 15 0.7948 -0.0017
1 9 16 -0.9451 0.0006
1 9 17 0.0708 -0.0040
1 9 18 -0.8367 0.0015
1 9 19 -0.0056 -0.0053
1 9 20 0.3358 -0.0011
1 9 21 0.5482 -0.0042
1 9 22 0.6868 0.0002
1 9 23 0.4206 0.0010
1 9 24 -0.1706 0.0015
1 9 25 -0.2997 0.0020
1 9 26 -0.6273 -0.0001
1 10 1 -1.1560 0.0011
1 10 2 0.9619 -0.0106
1 10 3 -0.4276 -0.0066
1 10 4 1.0841 0.0044
1 10 5 0.5008 -0.0158
1 10 6 0.5755 -0.0007
1 10 7 0.8078 -0.0036
1 10 8 0.0675 -0.0023
1 10 9 0.2834 0.0099
1 10 10 -0.1595 0.0034
1 10 11 -0.2961 0.0043
1 10 12 -0.0240 -0.0008
1 10 13 -0.2703 -0.0034
1 10 14 0.3225 -0.0003
1 10 15 0.0003 0.0003
1 10 16 0.3491 0.0065
1 10 17 -0.0639 0.0049
1 10 18 -0.1436 0.0025
1 10 19 -0.2513 0.0027
1 10 20 -0.5391 -0.0028
1 10 21 -0.1311 -0.0011
1 10 22 -0.3218 -0.0022
1 10 23 0.0789 -0.0024
1 10 24 0.1077 -0.0033
1 10 25 0.0713 -0.0021
1 11 1 -0.5502 0.0017
1 11 2 0.3272 -0.0113
1 11 3 -0.0840 -0.0013
1 11 4 0.4233 0.0027
1 11 5 -0.3633 0.0060
1 11 6 0.0534 0.0086
1 11 7 -1.2521 0.0065
1 11 8 -0.4819 0.0019
1 11 9 -1.3475 -0.0005
1 11 10 -0.5100 -0.0021
1 11 11 -0.4227 -0.0035
1 11 12 -0.0316 0.0010
1 11 13 0.1733 -0.0028
1 11 14 0.1499 0.0015
1 11 15 -0.4067 -0.0002
1 11 16 -0.2682 -0.0019
1 11 17 -1.1449 0.0024
1 11 18 -0.4697 -0.0018
1 11 19 -0.6926 -0.0002
1 11 20 0.0243 0.0018
1 11 21 0.3604 -0.0026
1 11 22 0.3344 0.0030
1 11 23 0.5158 0.0001
1 12 1 -1.7198 -0.0019
1 12 2 0.1904 -0.0040
1 12 3 -0.8760 0.0010
1 12 4 0.4572 0.0056
1 12 5 -0.1396 0.0023
1 12 6 0.4488 -0.0023
1 12 7 -0.0282 -0.0018
1 12 8 0.1126 -0.0014
1 12 9 -0.3024 -0.0006
1 12 10 -0.0690 0.0051
1 12 11 -0.5517 0.0042
1 12 12 0.0868 -0.0008
1 12 13 -0.4125 -0.0002
1 12 14 0.2438 -0.0051
1 12 15 0.1131 -0.0054
1 12 16 0.1541 -0.0002
1 12 17 0.4758 -0.0017
1 12 18 -0.0805 -0.0010
1 12 19 0.3222 0.0008
1 12 20 -0.2040 -0.0051
1 12 21 -0.0227 -0.0013
1 12 22 -0.0999 -0.0031
1 13 1 0.6099 -0.0015
1 13 2 -0.4062 0.0033
1 13 3 0.8461 -0.0008
1 13 4 -0.1044 -0.0023
1 13 5 0.3170 0.0046
1 13 6 0.1945 -0.0032
1 13 7 -0.2558 0.0068
1 13 8 -0.1890 0.0022
1 13 9 0.2260 0.0016
1 13 10 -0.4796 0.0054
1 13 11 1.0068 -0.0043
1 13 12 0.0639 0.0024
1 13 13 1.1658 -0.0036
1 13 14 0.6343 -0.0023
1 13 15 0.8811 0.0017
1 13 16 0.3644 -0.0023
1 13 17 0.4768 0.0028
1 13 18 -0.0826 -0.0003
1 13 19 0.2313 -0.0017
1 13 20 0.0300 -0.0020
1 14 1 -0.5503 -0.0017
1 14 2 -0.1766 -0.0048
1 14 3 -0.2703 0.0006
1 14 4 0.0491 0.0034
1 14 5 0.3168 0.0044
1 14 6 0.3250 0.0046
1 14 7 0.8095 -0.0002
1 14 8 0.3475 0.0006
1 14 9 0.7023 -0.0031
1 14 10 0.2425 -0.0013
1 14 11 0.1380 -0.0013
1 14 12 0.0871 -0.0002
1 14 13 -0.2579 -0.0026
1 14 14 -0.0120 0.0004
1 14 15 -0.1848 -0.0013
1 14 16 0.0632 -0.0003
1 14 17 0.1046 0.0048
1 15 1 -0.5969 -0.0012
1 15 2 -0.3384 -0.0015
1 15 3 -0.4323 -0.0004
1 15 4 0.0228 0.0004
1 15 5 -0.4048 -0.0005
1 15 6 0.1093 0.0024
1 15 7 -0.2368 -0.0020
1 15 8 -0.3787 0.0046
1 15 9 0.0340 -0.0017
1 15 10 -0.5238 0.0042
1 15 11 -0.1115 -0.0010
1 15 12 -0.3556 0.0000
1 15 13 -0.3566 -0.0023
1 15 14 -0.4121 -0.0032
1 16 1 -0.3162 -0.0039
1 16 2 0.6054 0.0020
1 16 3 -0.4956 -0.0024
1 16 4 0.6479 0.0004
1 16 5 -0.4010 0.0010
1 16 6 0.2693 -0.0028
1 16 7 0.0017 0.0005
1 16 8 0.1155 -0.0027
1 16 9 0.3085 -0.0013
1 16 10 0.3279 0.0008
2 0 0 -4.3081 -0.1877
2 0 2 -3.3206 -0.1193
2 0 4 -3.8265 -0.0470
2 0 6 -8.1306 -0.0306
2 0 8 -9.8258 -0.0118
2 0 10 -4.0730 0.0251
2 0 12 2.8116 0.0403
2 0 14 3.6177 0.0246
2 0 16 0.7997 0.0015
2 0 18 -0.5710 -0.0076
2 0 20 -0.3467 -0.0036
2 0 22 -0.1061 -0.0010
2 0 24 -0.4148 -0.0004
2 0 26 -1.0836 0.0035
2 0 28 -0.9638 0.0038
2 0 30 0.0392 -0.0011
2 1 0 -4.4504 0.1066
2 1 1 1.2218 0.0511
2 1 2 -2.3562 -0.0006
2 1 3 2.2375 0.0108
2 1 4 1.4673 0.0222
2 1 5 1.5206 0.0150
2 1 6 3.3646 0.0535
2 1 7 0.8215 0.0300
2 1 8 2.8493 0.0026
2 1 9 0.4132 0.0107
2 1 10 1.6002 -0.0205
2 1 11 0.2721 -0.0079
2 1 12 1.0384 -0.0065
2 1 13 0.3058 -0.0052
2 1 14 1.0635 -0.0132
2 1 15 -0.4201 0.0007
2 1 16 0.5266 -0.0072
2 1 17 -1.2748 0.0047
2 1 18 -0.4545 0.0124
2 1 19 -0.8536 0.0025
2 1 20 -0.6394 0.0072
2 1 21 -0.0573 -0.0054
2 1 22 -0.2050 -0.0011
2 1 23 0.0763 -0.0025
2 1 24 -0.0941 0.0014
2 1 25 0.1294 0.0054
2 1 26 -0.1600 -0.0006
2 1 27 0.1055 0.0023
2 1 28 -0.1387 0.0011
2 1 29 -0.2079 -0.0006
2 1 30 -0.1716 0.0028
2 1 31 -0.1932 0.0022
2 2 0 4.4732 -0.0200
2 2 1 -1.0836 -0.0074
2 2 2 3.7118 0.0110
2 2 3 -1.3716 -0.0114
2 2 4 0.9252 -0.0011
2 2 5 0.5802 0.0210
2 2 6 -3.3425 -0.0133
2 2 7 1.4027 0.0226
2 2 8 -5.1833 0.0075
2 2 9 0.2933 -0.0040
2 2 10 -1.7613 0.0114
2 2 11 -0.4223 -0.0030
2 2 12 2.6836 -0.0024
2 2 13 -0.1123 0.0152
2 2 14 2.4904 -0.0033
2 2 15 0.2418 0.0099
2 2 16 -0.3976 -0.0031
2 2 17 0.6004 -0.0044
2 2 18 -1.0795 -0.0021
2 2 19 0.7027 -0.0052
2 2 20 0.0924 0.0039
2 2 21 0.0812 -0.0020
2 2 22 0.4932 -0.0028
2 2 23 -0.2067 -0.0003
2 2 24 -0.0014 -0.0091
2 2 25 0.3097 0.0021
2 2 26 -0.5026 0.0005
2 2 27 0.3290 0.0020
2 2 28 -0.6048 0.0034
2 2 29 -0.2058 0.0016
2 2 30 -0.2901 -0.0019
2 3 0 -10.3116 0.0337
2 3 1 -1.2877 0.0785
2 3 2 -8.1731 0.0021
2 3 3 -3.0216 0.0049
2 3 4 -3.9647 -0.0124
2 3 5 -2.5007 -0.0091
2 3 6 -0.7051 -0.0131
2 3 7 -0.1238 0.0176
2 3 8 0.7031 -0.0052
2 3 9 1.5772 -0.0069
2 3 10 0.1034 0.0145
2 3 11 1.1814 -0.0232
2 3 12 -1.2391 0.0212
2 3 13 0.0180 -0.0054
2 3 14 -1.3551 0.0054
2 3 15 -0.4504 -0.0079
2 3 16 -0.6366 -0.0045
2 3 17 -0.3297 -0.0110
2 3 18 -0.0830 -0.0025
2 3 19 -0.0794 0.0033
2 3 20 0.7030 -0.0039
2 3 21 0.2553 0.0000
2 3 22 1.2012 -0.0050
2 3 23 0.5755 -0.0086
2 3 24 0.5682 -0.0010
2 3 25 0.6457 -0.0019
2 3 26 -0.2075 0.0009
2 3 27 0.4543 0.0004
2 3 28 -0.3439 -0.0002
2 3 29 0.2521 -0.0013
2 3 30 -0.2747 -0.0014
2 4 0 4.6893 0.0045
2 4 1 0.7726 -0.1193
2 4 2 5.4723 -0.0011
2 4 3 2.2421 -0.0483
2 4 4 5.8773 -0.0218
2 4 5 3.3355 0.0035
2 4 6 3.4752 -0.0196
2 4 7 2.9360 0.0012
2 4 8 0.5223 0.0024
2 4 9 0.7920 -0.0069
2 4 10 1.1368 0.0014
2 4 11 -0.4443 -0.0037
2 4 12 3.4792 -0.0066
2 4 13 0.6285 -0.0002
2 4 14 2.4227 -0.0001
2 4 15 1.4828 0.0033
2 4 16 -0.8277 -0.0015
2 4 17 0.8161 0.0013
2 4 18 -1.3843 -0.0069
2 4 19 0.2029 -0.0056
2 4 20 0.0831 -0.0008
2 4 21 0.0423 -0.0063
2 4 22 0.1725 0.0001
2 4 23 -0.1526 -0.0026
2 4 24 -0.4549 -0.0040
2 4 25 0.0079 0.0010
2 4 26 -0.1386 0.0008
2 4 27 0.2382 0.0034
2 4 28 0.2400 0.0029
2 4 29 -0.0406 -0.0001
2 4 30 0.1293 -0.0010
2 5 0 -5.2397 -0.0208
2 5 1 -1.3317 0.0816
2 5 2 -3.0422 0.0044
2 5 3 -3.1416 0.0165
2 5 4 -0.0569 0.0013
2 5 5 -3.4014 -0.0152
2 5 6 -0.4134 0.0072
2 5 7 -2.5159 -0.0029
2 5 8 -2.3444 0.0216
2 5 9 -1.1810 -0.0023
2 5 10 -3.0202 0.0060
2 5 11 -0.5235 -0.0009
2 5 12 -2.5087 -0.0080
2 5 13 -0.7762 0.0088
2 5 14 -1.3228 0.0026
2 5 15 -0.7699 0.0068
2 5 16 0.5385 0.0009
2 5 17 -0.2524 0.0066
2 5 18 2.2674 -0.0084
2 5 19 -0.0273 0.0105
2 5 20 2.6033 0.0014
2 5 21 -0.0713 0.0021
2 5 22 1.3443 0.0092
2 5 23 -0.1033 -0.0032
2 5 24 -0.1185 0.0031
2 5 25 -0.2421 0.0013
2 5 26 -0.4604 0.0004
2 5 27 -0.2393 0.0003
2 5 28 -0.0956 0.0010
2 5 29 0.0144 -0.0006
2 6 0 -1.1277 0.0476
2 6 1 0.0601 -0.1093
2 6 2 0.1924 0.0256
2 6 3 0.7792 -0.0467
2 6 4 1.7716 0.0096
2 6 5 2.0612 0.0088
2 6 6 1.0151 0.0038
2 6 7 1.7184 0.0173
2 6 8 -0.4239 0.0032
2 6 9 -0.7277 0.0091
2 6 10 -0.2162 0.0042
2 6 11 -1.4753 -0.0001
2 6 12 0.9491 0.0060
2 6 13 0.8578 -0.0012
2 6 14 1.1620 0.0041
2 6 15 1.9494 0.0089
2 6 16 0.1815 -0.0026
2 6 17 0.3125 0.0068
2 6 18 -0.5576 -0.0042
2 6 19 -0.3986 -0.0058
2 6 20 -0.2700 0.0007
2 6 21 0.4775 -0.0055
2 6 22 0.2195 0.0005
2 6 23 0.5188 -0.0007
2 6 24 0.3381 -0.0036
2 6 25 0.0430 -0.0007
2 6 26 0.4358 -0.0016
2 6 27 0.1703 0.0023
2 6 28 0.4409 0.0012
2 6 29 0.0590 0.0012
2 7 0 -0.0207 -0.0902
2 7 1 -1.7921 0.0566
2 7 2 0.4052 -0.0162
2 7 3 -2.8029 0.0227
2 7 4 1.0658 -0.0016
2 7 5 -0.6133 -0.0113
2 7 6 1.0833 -0.0200
2 7 7 0.7636 -0.0141
2 7 8 0.5938 -0.0121
2 7 9 0.3466 -0.0031
2 7 10 0.2419 -0.0003
2 7 11 0.1583 -0.0027
2 7 12 0.1123 0.0017
2 7 13 0.4176 -0.0047
2 7 14 0.0898 0.0008
2 7 15 0.1550 0.0023
2 7 16 0.3484 -0.0070
2 7 17 -0.2101 0.0063
2 7 18 0.6697 -0.0075
2 7 19 0.1473 0.0016
2 7 20 0.4146 0.0030
2 7 21 0.6560 0.0002
2 7 22 -0.3277 0.0047
2 7 23 0.3532 0.0037
2 7 24 -0.6764 0.0030
2 7 25 -0.1571 0.0025
2 7 26 -0.2388 0.0052
2 7 27 0.1665 -0.0011
2 7 28 0.3660 -0.0006
2 8 0 0.3184 -0.0062
2 8 1 -0.1149 -0.0389
2 8 2 1.5040 -0.0112
2 8 3 0.0556 -0.0074
2 8 4 3.1655 -0.0050
2 8 5 0.5941 0.0151
2 8 6 3.2004 0.0040
2 8 7 0.5631 0.0118
2 8 8 2.2576 0.0031
2 8 9 0.0108 0.0024
2 8 10 1.3643 0.0001
2 8 11 0.1333 -0.0053
2 8 12 0.9372 -0.0008
2 8 13 0.8820 -0.0061
2 8 14 0.9882 -0.0025
2 8 15 0.8552 0.0019
2 8 16 0.5284 -0.0035
2 8 17 0.0315 0.0022
2 8 18 -0.5195 -0.0045
2 8 19 -0.3379 -0.0046
2 8 20 -0.6236 -0.0031
2 8 21 -0.2275 -0.0026
2 8 22 0.1247 0.0019
2 8 23 -0.3287 0.0015
2 8 24 0.2235 0.0016
2 8 25 -0.3626 0.0005
2 8 26 -0.0952 -0.0028
2 8 27 -0.0852 0.0024
2 9 0 -0.8272 -0.0151
2 9 1 0.3221 -0.0250
2 9 2 -1.1581 0.0042
2 9 3 0.7759 0.0014
2 9 4 -1.2915 -0.0007
2 9 5 0.7049 0.0193
2 9 6 -0.6184 -0.0070
2 9 7 0.1582 0.0042
2 9 8 -0.1715 0.0008
2 9 9 -0.2978 -0.0084
2 9 10 -0.3608 0.0010
2 9 11 -0.2676 -0.0054
2 9 12 -0.1847 -0.0044
2 9 13 -0.0383 -0.0009
2 9 14 0.5520 -0.0015
2 9 15 -0.0324 -0.0024
2 9 16 0.8087 0.0024
2 9 17 -0.1177 -0.0077
2 9 18 0.3157 0.0025
2 9 19 0.0584 -0.0059
2 9 20 -0.0278 0.0029
2 9 21 0.3021 0.0028
2 9 22 0.1236 0.0026
2 9 23 0.1910 0.0032
2 9 24 0.1986 0.0018
2 9 25 -0.0374 -0.0013
2 9 26 0.1156 -0.0001
2 10 0 -1.8176 -0.0044
2 10 1 -0.2621 -0.0349
2 10 2 -1.1932 0.0005
2 10 3 -0.3823 -0.0176
2 10 4 -0.4203 0.0069
2 10 5 -0.1508 -0.0035
2 10 6 -0.5718 0.0032
2 10 7 -0.2573 0.0005
2 10 8 -0.8222 -0.0064
2 10 9 -0.4976 -0.0004
2 10 10 -0.4000 -0.0031
2 10 11 -0.3479 -0.0023
2 10 12 0.1581 0.0035
2 10 13 -0.0788 -0.0000
2 10 14 0.1537 0.0006
2 10 15 -0.0775 0.0067
2 10 16 -0.2829 -0.0017
2 10 17 -0.1066 0.0077
2 10 18 -0.3602 -0.0009
2 10 19 0.1161 0.0017
2 10 20 0.1204 -0.0012
2 10 21 0.2971 -0.0011
2 10 22 0.2655 0.0015
2 10 23 0.0477 0.0003
2 10 24 -0.2051 0.0022
2 10 25 -0.2956 0.0001
2 11 0 -0.4304 0.0076
2 11 1 0.0944 -0.0018
2 11 2 -0.0879 -0.0021
2 11 3 0.3541 0.0102
2 11 4 0.3741 -0.0053
2 11 5 0.6685 0.0019
2 11 6 0.3606 0.0031
2 11 7 0.7926 -0.0048
2 11 8 0.1739 0.0072
2 11 9 0.5839 0.0047
2 11 10 0.1311 0.0027
2 11 11 0.2777 0.0052
2 11 12 0.1667 0.0013
2 11 13 0.2244 -0.0042
2 11 14 0.2831 0.0050
2 11 15 0.4010 -0.0023
2 11 16 0.3764 0.0046
2 11 17 0.4736 0.0026
2 11 18 0.2415 -0.0007
2 11 19 0.3411 -0.0004
2 11 20 0.0524 -0.0033
2 11 21 0.2160 -0.0018
2 11 22 0.0251 -0.0020
2 11 23 0.1631 -0.0005
2 12 0 0.0634 0.0068
2 12 1 -0.1374 -0.0149
2 12 2 0.2810 0.0025
2 12 3 -0.0854 -0.0033
2 12 4 0.2880 0.0028
2 12 5 0.2804 0.0073
2 12 6 -0.3196 0.0017
2 12 7 0.2646 0.0077
2 12 8 -0.6720 -0.0014
2 12 9 -0.1424 0.0003
2 12 10 -0.3347 -0.0001
2 12 11 -0.1671 -0.0026
2 12 12 0.0301 0.0010
2 12 13 0.2980 -0.0001
2 12 14 -0.0862 -0.0005
2 12 15 0.4612 0.0000
2 12 16 -0.4377 -0.0009
2 12 17 0.1363 -0.0011
2 12 18 -0.4507 -0.0022
2 12 19 -0.0201 -0.0007
2 12 20 -0.0468 -0.0031
2 12 21 0.0161 -0.0007
2 13 0 -1.1410 -0.0024
2 13 1 -0.1590 -0.0162
2 13 2 -0.8918 0.0004
2 13 3 -0.0984 -0.0087
2 13 4 -0.3382 0.0037
2 13 5 0.2455 -0.0047
2 13 6 0.1809 -0.0014
2 13 7 0.2466 -0.0027
2 13 8 0.3921 -0.0050
2 13 9 0.1083 0.0003
2 13 10 0.1762 0.0005
2 13 11 0.0581 -0.0003
2 13 12 -0.1512 0.0008
2 13 13 -0.1836 -0.0016
2 13 14 -0.1398 -0.0060
2 13 15 -0.4474 0.0009
2 13 16 0.0955 -0.0036
2 13 17 -0.3492 0.0013
2 13 18 0.1848 0.0037
2 13 19 -0.0565 -0.0006
2 14 0 0.5941 -0.0016
2 14 1 -0.1504 0.0043
2 14 2 0.4507 -0.0000
2 14 3 -0.1945 0.0045
2 14 4 -0.0270 0.0007
2 14 5 -0.1475 0.0016
2 14 6 -0.2859 0.0003
2 14 7 -0.4846 0.0005
2 14 8 0.2634 -0.0004
2 14 9 -0.7535 0.0009
2 14 10 0.7125 -0.0003
2 14 11 -0.4557 0.0004
2 14 12 0.2319 -0.0005
2 14 13 -0.0136 -0.0013
2 14 14 -0.3551 -0.0010
2 14 15 0.1097 -0.0006
2 14 16 -0.3432 -0.0016
2 14 17 0.0776 0.0020
2 15 0 -1.0330 -0.0015
2 15 1 -0.0949 -0.0009
2 15 2 -0.8754 -0.0043
2 15 3 -0.0642 -0.0004
2 15 4 -0.3941 -0.0031
2 15 5 0.1886 -0.0019
2 15 6 0.1158 -0.0008
2 15 7 0.4255 -0.0045
2 15 8 0.2171 0.0004
2 15 9 0.6651 -0.0031
2 15 10 0.0208 0.0010
2 15 11 0.6703 0.0019
2 15 12 -0.1410 -0.0010
2 15 13 0.2934 0.0034
2 15 14 -0.2132 -0.0027
2 16 0 -0.3969 -0.0029
2 16 1 0.0138 -0.0020
2 16 2 -0.1299 -0.0001
2 16 3 0.1950 0.0003
2 16 4 0.2478 0.0022
2 16 5 0.2065 0.0025
2 16 6 0.2741 -0.0001
2 16 7 -0.1707 0.0014
2 16 8 0.1493 -0.0012
2 16 9 -0.1677 -0.0019
3 0 2 -0.8335 -0.0487
3 0 4 -1.3361 -0.0337
3 0 6 -0.1240 -0.0028
3 0 8 1.7879 0.0090
3 0 10 2.3722 0.0132
3 0 12 1.8403 0.0135
3 0 14 0.5538 0.0133
3 0 16 -1.0921 0.0165
3 0 18 -1.4336 0.0125
3 0 20 -0.6645 0.0036
3 0 22 -0.4429 0.0037
3 0 24 -0.2736 0.0080
3 0 26 0.3326 0.0068
3 0 28 0.2808 0.0031
3 0 30 -0.1516 0.0007
3 1 1 -2.8829 -0.0515
3 1 2 -2.2534 -0.0145
3 1 3 0.8213 -0.0013
3 1 4 -1.8203 -0.0243
3 1 5 3.1679 -0.0015
3 1 6 -0.2382 -0.0030
3 1 7 2.3023 -0.0156
3 1 8 0.2574 -0.0063
3 1 9 1.0885 -0.0057
3 1 10 0.0075 -0.0130
3 1 11 0.9187 0.0110
3 1 12 -0.1403 0.0039
3 1 13 0.4825 0.0165
3 1 14 -0.0505 0.0075
3 1 15 -0.3693 0.0076
3 1 16 0.4324 -0.0020
3 1 17 -0.7266 -0.0028
3 1 18 0.8511 0.0014
3 1 19 -0.7414 -0.0011
3 1 20 0.4888 -0.0000
3 1 21 -0.6961 0.0005
3 1 22 -0.0419 -0.0054
3 1 23 -0.4401 -0.0012
3 1 24 0.1099 0.0030
3 1 25 -0.3162 0.0049
3 1 26 0.4465 0.0051
3 1 27 -0.4395 0.0064
3 1 28 0.4136 -0.0030
3 1 29 -0.2935 -0.0027
3 1 30 0.2883 -0.0010
3 2 1 7.2376 0.0658
3 2 2 2.1832 0.0201
3 2 3 8.3521 0.0328
3 2 4 2.2737 0.0046
3 2 5 7.6607 0.0180
3 2 6 1.8070 0.0290
3 2 7 4.6356 -0.0031
3 2 8 1.7892 0.0215
3 2 9 1.1308 -0.0169
3 2 10 1.1167 -0.0129
3 2 11 -1.2102 -0.0065
3 2 12 -0.0097 -0.0171
3 2 13 -1.5030 0.0010
3 2 14 -0.3967 -0.0045
3 2 15 -0.7512 0.0028
3 2 16 0.0524 0.0013
3 2 17 -0.6192 0.0087
3 2 18 0.7206 0.0072
3 2 19 -0.5522 0.0047
3 2 20 0.8026 0.0057
3 2 21 0.1778 -0.0031
3 2 22 0.1734 -0.0024
3 2 23 0.5377 0.0003
3 2 24 -0.1135 -0.0008
3 2 25 0.3431 0.0019
3 2 26 0.2355 0.0029
3 2 27 0.2950 -0.0016
3 2 28 0.3456 -0.0003
3 2 29 0.1142 -0.0004
3 2 30 0.1435 -0.0019
3 3 1 -2.5479 0.0007
3 3 2 -0.5436 -0.0002
3 3 3 -1.6083 0.0109
3 3 4 -0.9408 0.0109
3 3 5 -0.6342 0.0058
3 3 6 -1.2914 0.0149
3 3 7 -0.5927 0.0099
3 3 8 -1.2434 -0.0005
3 3 9 -0.7200 0.0007
3 3 10 -0.4594 -0.0059
3 3 11 -0.2868 -0.0144
3 3 12 0.2951 0.0009
3 3 13 -0.7044 -0.0035
3 3 14 0.3598 -0.0031
3 3 15 -1.9639 0.0035
3 3 16 0.4148 -0.0109
3 3 17 -1.5705 -0.0070
3 3 18 0.7668 -0.0054
3 3 19 0.1894 -0.0004
3 3 20 0.5942 0.0022
3 3 21 0.5155 0.0106
3 3 22 0.0021 0.0003
3 3 23 -0.3668 0.0037
3 3 24 -0.0543 -0.0015
3 3 25 -0.4076 0.0003
3 3 26 0.1967 0.0015
3 3 27 0.1719 0.0014
3 3 28 0.0856 0.0012
3 3 29 0.3887 -0.0036
3 3 30 -0.1047 -0.0023
3 4 1 -2.7430 0.0081
3 4 2 -0.6479 -0.0148
3 4 3 1.7076 0.0113
3 4 4 -0.2945 -0.0231
3 4 5 3.8574 -0.0047
3 4 6 0.5027 -0.0044
3 4 7 1.9082 -0.0185
3 4 8 0.6229 0.0021
3 4 9 -0.2910 -0.0213
3 4 10 -0.1629 -0.0062
3 4 11 -0.7325 -0.0108
3 4 12 -1.0390 -0.0008
3 4 13 -0.0834 0.0056
3 4 14 -1.0368 0.0059
3 4 15 0.6072 0.0082
3 4 16 -0.2970 0.0075
3 4 17 0.6727 -0.0024
3 4 18 0.1816 0.0116
3 4 19 0.4502 -0.0063
3 4 20 0.0914 0.0037
3 4 21 0.2841 -0.0016
3 4 22 -0.1621 -0.0081
3 4 23 -0.0517 0.0000
3 4 24 -0.3574 -0.0024
3 4 25 -0.1362 -0.0013
3 4 26 -0.3286 0.0049
3 4 27 0.2353 -0.0011
3 4 28 -0.0361 0.0009
3 4 29 0.3047 -0.0003
3 5 1 1.3625 -0.0176
3 5 2 0.2544 0.0095
3 5 3 1.5468 -0.0092
3 5 4 0.4948 0.0010
3 5 5 0.7067 -0.0110
3 5 6 0.5150 -0.0113
3 5 7 -0.9565 -0.0067
3 5 8 -0.1654 -0.0080
3 5 9 -1.1968 -0.0033
3 5 10 -0.5723 -0.0028
3 5 11 0.4475 -0.0016
3 5 12 0.5683 -0.0081
3 5 13 1.2393 0.0077
3 5 14 1.4194 -0.0038
3 5 15 0.1722 0.0087
3 5 16 0.1761 0.0047
3 5 17 -0.3868 0.0006
3 5 18 -0.9120 0.0009
3 5 19 0.2333 0.0042
3 5 20 -0.1910 0.0007
3 5 21 0.2075 0.0093
3 5 22 0.3393 0.0060
3 5 23 -0.3609 0.0029
3 5 24 -0.1193 0.0015
3 5 25 0.0021 0.0004
3 5 26 -0.1018 -0.0026
3 5 27 0.7305 0.0018
3 5 28 0.3015 0.0002
3 5 29 0.6362 -0.0017
3 6 1 -1.8703 -0.0031
3 6 2 -2.8990 0.0207
3 6 3 -0.1292 0.0275
3 6 4 -2.0827 -0.0070
3 6 5 0.7601 0.0147
3 6 6 0.0703 -0.0048
3 6 7 -0.0578 -0.0051
3 6 8 0.4059 0.0102
3 6 9 -0.9992 -0.0088
3 6 10 -0.3216 0.0120
3 6 11 -0.8912 0.0010
3 6 12 -0.5935 0.0058
3 6 13 -0.0338 0.0127
3 6 14 -0.3700 -0.0007
3 6 15 0.6668 0.0072
3 6 16 -0.0402 -0.0058
3 6 17 0.6804 -0.0063
3 6 18 0.1458 -0.0080
3 6 19 0.2866 -0.0040
3 6 20 0.1455 -0.0081
3 6 21 -0.0442 0.0027
3 6 22 -0.0453 -0.0055
3 6 23 -0.1606 -0.0009
3 6 24 -0.3374 -0.0016
3 6 25 0.0170 -0.0036
3 6 26 -0.2037 -0.0007
3 6 27 0.2977 -0.0027
3 6 28 0.3177 -0.0001
3 7 1 0.8571 -0.0034
3 7 2 2.2168 -0.0226
3 7 3 1.1023 -0.0067
3 7 4 2.9000 0.0141
3 7 5 1.1238 -0.0059
3 7 6 2.0149 0.0159
3 7 7 1.0807 -0.0016
3 7 8 0.3972 -0.0017
3 7 9 1.1044 0.0021
3 7 10 -0.4380 -0.0066
3 7 11 1.0364 0.0018
3 7 12 0.3609 -0.0033
3 7 13 1.1239 0.0001
3 7 14 0.9744 0.0010
3 7 15 1.0976 0.0014
3 7 16 -0.0544 -0.0002
3 7 17 0.2569 0.0026
3 7 18 -0.8094 -0.0053
3 7 19 -0.6093 0.0009
3 7 20 0.0007 -0.0002
3 7 21 -0.3471 -0.0001
3 7 22 0.6858 0.0055
3 7 23 0.3439 0.0009
3 7 24 0.4834 -0.0004
3 7 25 0.5204 0.0010
3 7 26 0.3579 -0.0011
3 7 27 0.4712 0.0005
3 8 1 -0.1240 -0.0062
3 8 2 -1.2795 0.0114
3 8 3 -0.5141 0.0327
3 8 4 -0.9651 0.0013
3 8 5 -0.3630 0.0174
3 8 6 -0.0319 -0.0035
3 8 7 0.1841 -0.0032
3 8 8 0.1547 -0.0047
3 8 9 0.2983 -0.0030
3 8 10 -0.0927 -0.0018
3 8 11 0.0688 0.0035
3 8 12 -0.0379 0.0034
3 8 13 -0.0101 0.0066
3 8 14 0.2935 0.0051
3 8 15 -0.0066 0.0027
3 8 16 0.5367 0.0006
3 8 17 -0.1456 -0.0034
3 8 18 0.5986 -0.0026
3 8 19 -0.3687 -0.0023
3 8 20 0.5722 0.0004
3 8 21 -0.5774 0.0016
3 8 22 0.3060 0.0014
3 8 23 -0.7599 0.0023
3 8 24 -0.1446 -0.0029
3 8 25 -0.7493 0.0004
3 8 26 -0.1247 -0.0027
3 8 27 -0.3543 -0.0036
3 9 1 -0.5187 0.0107
3 9 2 0.4779 0.0082
3 9 3 0.9148 -0.0185
3 9 4 0.7609 0.0025
3 9 5 1.5007 -0.0105
3 9 6 0.6812 -0.0067
3 9 7 0.8377 0.0021
3 9 8 0.3590 -0.0048
3 9 9 0.2160 -0.0024
3 9 10 0.1759 -0.0016
3 9 11 0.0824 -0.0065
3 9 12 0.2460 -0.0066
3 9 13 0.2430 -0.0020
3 9 14 0.2752 -0.0052
3 9 15 0.3380 0.0034
3 9 16 0.0820 0.0027
3 9 17 -0.0003 0.0035
3 9 18 -0.1921 0.0032
3 9 19 -0.3686 0.0006
3 9 20 -0.3405 0.0012
3 9 21 -0.3711 0.0017
3 9 22 -0.2383 0.0026
3 9 23 -0.3805 0.0028
3 9 24 0.0068 0.0015
3 9 25 -0.3655 -0.0011
3 10 1 0.1368 0.0173
3 10 2 -0.0554 -0.0143
3 10 3 -0.1759 0.0143
3 10 4 -0.1751 -0.0021
3 10 5 -0.5666 0.0017
3 10 6 -0.2111 -0.0032
3 10 7 -0.6702 -0.0051
3 10 8 -0.1316 -0.0012
3 10 9 -0.3838 -0.0079
3 10 10 -0.1301 0.0080
3 10 11 0.0377 -0.0069
3 10 12 -0.2469 0.0083
3 10 13 0.3685 0.0011
3 10 14 -0.3077 0.0005
3 10 15 0.4966 0.0046
3 10 16 -0.1873 -0.0027
3 10 17 0.3540 -0.0027
3 10 18 0.1249 0.0010
3 10 19 0.1744 -0.0065
3 10 20 0.4354 0.0049
3 10 21 0.2233 0.0000
3 10 22 0.3824 0.0021
3 10 23 0.2377 0.0051
3 10 24 0.0084 -0.0030
3 11 1 -0.7436 -0.0028
3 11 2 -0.0281 0.0050
3 11 3 -0.1842 -0.0022
3 11 4 0.2659 -0.0027
3 11 5 0.0301 -0.0053
3 11 6 0.3220 -0.0017
3 11 7 -0.2138 -0.0088
3 11 8 -0.0184 0.0037
3 11 9 -0.3443 0.0003
3 11 10 -0.0451 0.0012
3 11 11 -0.2146 0.0102
3 11 12 0.3235 -0.0029
3 11 13 -0.0509 0.0038
3 11 14 0.3093 0.0002
3 11 15 -0.0276 -0.0026
3 11 16 -0.2080 0.0025
3 11 17 -0.0663 0.0019
3 11 18 -0.4078 -0.0016
3 11 19 0.0144 0.0032
3 11 20 0.0300 -0.0040
3 11 21 0.0107 0.0003
3 11 22 0.3810 -0.0012
3 11 23 -0.2594 0.0011
3 12 1 0.4776 -0.0032
3 12 2 -0.3742 0.0030
3 12 3 0.5488 0.0036
3 12 4 -0.0909 -0.0012
3 12 5 0.4596 0.0066
3 12 6 0.3914 -0.0048
3 12 7 0.4700 0.0022
3 12 8 0.5975 0.0008
3 12 9 0.5989 -0.0010
3 12 10 0.6185 0.0040
3 12 11 0.2834 0.0025
3 12 12 0.4405 -0.0025
3 12 13 -0.3758 0.0051
3 12 14 0.1114 -0.0043
3 12 15 -0.6395 0.0014
3 12 16 -0.0292 0.0019
3 12 17 -0.3395 -0.0032
3 12 18 0.0863 0.0034
3 12 19 0.1863 -0.0037
3 12 20 0.2360 0.0001
3 12 21 0.5499 -0.0015
3 13 1 -0.9120 -0.0039
3 13 2 0.0208 -0.0001
3 13 3 -0.2989 -0.0059
3 13 4 0.1652 0.0010
3 13 5 0.0328 -0.0046
3 13 6 0.1731 -0.0007
3 13 7 -0.1512 -0.0003
3 13 8 -0.0401 -0.0041
3 13 9 -0.4841 0.0043
3 13 10 -0.1345 -0.0032
3 13 11 -0.7091 0.0027
3 13 12 0.0657 -0.0002
3 13 13 -0.5710 -0.0026
3 13 14 0.2601 -0.0012
3 13 15 -0.1693 -0.0025
3 13 16 0.1403 -0.0018
3 13 17 -0.0179 0.0000
3 13 18 -0.0834 0.0012
3 13 19 -0.1158 -0.0010
3 14 1 -1.3389 0.0014
3 14 2 -0.0808 -0.0013
3 14 3 -0.9921 0.0035
3 14 4 0.0197 0.0032
3 14 5 -0.4997 0.0023
3 14 6 -0.0105 0.0048
3 14 7 -0.0946 -0.0020
3 14 8 0.0975 0.0034
3 14 9 0.1698 -0.0031
3 14 10 0.5465 0.0011
3 14 11 0.2999 -0.0013
3 14 12 0.5369 -0.0006
3 14 13 0.2167 -0.0017
3 14 14 -0.0693 -0.0011
3 14 15 -0.0250 -0.0006
3 14 16 -0.3358 -0.0007
3 15 1 -0.3524 -0.0017
3 15 2 0.2447 0.0006
3 15 3 0.0463 0.0031
3 15 4 0.2545 -0.0021
3 15 5 0.2272 0.0022
3 15 6 -0.1969 -0.0041
3 15 7 0.1737 -0.0031
3 15 8 -0.4942 -0.0039
3 15 9 0.1486 -0.0025
3 15 10 -0.1055 -0.0022
3 15 11 0.0320 0.0035
3 15 12 0.2707 -0.0009
3 15 13 -0.1057 0.0047
3 16 1 -0.3737 0.0009
3 16 2 -0.5408 -0.0011
3 16 3 -0.2307 0.0024
3 16 4 -0.3337 -0.0000
3 16 5 -0.0320 0.0035
3 16 6 0.1247 0.0014
3 16 7 -0.0589 0.0022
3 16 8 0.2731 0.0022
4 0 0 0.9391 -0.0728
4 0 2 1.5982 -0.0423
4 0 4 2.2331 -0.0018
4 0 6 1.8264 0.0043
4 0 8 1.2981 0.0014
4 0 10 0.5804 0.0100
4 0 12 -0.6023 0.0140
4 0 14 -0.8749 0.0089
4 0 16 -0.0674 0.0068
4 0 18 0.1371 0.0069
4 0 20 -0.3677 0.0036
4 0 22 -0.3750 0.0011
4 0 24 0.0626 0.0026
4 0 26 0.2512 0.0037
4 0 28 0.0804 0.0015
4 0 30 -0.2736 -0.0007
4 1 0 -1.0519 0.0056
4 1 1 0.7248 0.0325
4 1 2 -1.6367 -0.0042
4 1 3 0.9967 -0.0149
4 1 4 -2.6553 0.0040
4 1 5 0.1112 -0.0217
4 1 6 -2.6818 0.0064
4 1 7 -0.1410 -0.0142
4 1 8 -1.5497 -0.0091
4 1 9 0.1674 -0.0117
4 1 10 -0.6034 -0.0098
4 1 11 0.3943 -0.0003
4 1 12 -0.3945 -0.0015
4 1 13 0.5062 0.0098
4 1 14 -0.3368 -0.0036
4 1 15 0.3306 0.0053
4 1 16 -0.3027 -0.0013
4 1 17 0.3159 -0.0001
4 1 18 -0.2538 0.0051
4 1 19 0.7083 0.0017
4 1 20 0.1155 0.0014
4 1 21 0.5437 0.0024
4 1 22 0.4249 -0.0018
4 1 23 -0.0395 0.0010
4 1 24 0.3462 0.0014
4 1 25 0.0659 0.0021
4 1 26 0.3581 0.0008
4 1 27 0.3769 0.0036
4 1 28 0.4984 -0.0013
4 1 29 0.2176 0.0014
4 1 30 0.3570 0.0005
4 2 0 -0.5511 -0.0186
4 2 1 -0.5707 0.0264
4 2 2 0.0105 0.0025
4 2 3 -0.6718 0.0150
4 2 4 1.1615 0.0169
4 2 5 0.2246 0.0149
4 2 6 2.1024 0.0157
4 2 7 0.5013 0.0050
4 2 8 2.5894 0.0027
4 2 9 0.1845 -0.0034
4 2 10 2.4248 -0.0133
4 2 11 -0.3519 0.0082
4 2 12 1.4017 -0.0105
4 2 13 -1.0256 0.0107
4 2 14 0.2789 0.0011
4 2 15 -0.7092 -0.0042
4 2 16 0.1387 -0.0005
4 2 17 0.6250 -0.0047
4 2 18 0.4966 -0.0013
4 2 19 1.0155 0.0023
4 2 20 0.0916 0.0027
4 2 21 0.1277 -0.0031
4 2 22 -0.7115 -0.0019
4 2 23 -0.4319 -0.0036
4 2 24 -0.6679 -0.0019
4 2 25 -0.2655 0.0039
4 2 26 0.0260 0.0042
4 2 27 0.0083 0.0022
4 2 28 0.3833 -0.0011
4 2 29 0.2334 -0.0014
4 2 30 0.3447 -0.0051
4 3 0 2.7994 0.0066
4 3 1 1.4387 0.0707
4 3 2 3.4839 0.0072
4 3 3 2.6477 0.0368
4 3 4 3.4559 -0.0025
4 3 5 1.3858 0.0070
4 3 6 1.3529 -0.0019
4 3 7 -0.1109 -0.0002
4 3 8 -0.2248 0.0029
4 3 9 -0.5238 -0.0030
4 3 10 0.1076 0.0038
4 3 11 -0.3527 -0.0023
4 3 12 0.7923 0.0041
4 3 13 -0.1357 -0.0004
4 3 14 0.6975 0.0039
4 3 15 0.0492 -0.0046
4 3 16 0.1005 0.0010
4 3 17 0.2412 -0.0058
4 3 18 -0.1430 -0.0030
4 3 19 0.3417 -0.0030
4 3 20 0.2129 -0.0041
4 3 21 0.1033 -0.0043
4 3 22 0.2511 -0.0022
4 3 23 -0.3426 -0.0051
4 3 24 -0.1342 -0.0020
4 3 25 -0.5564 -0.0022
4 3 26 0.0008 -0.0028
4 3 27 -0.4968 -0.0014
4 3 28 0.3016 -0.0006
4 3 29 -0.3502 -0.0009
4 4 0 -2.0398 -0.0109
4 4 1 -1.2768 0.0733
4 4 2 -2.4499 -0.0031
4 4 3 -2.5941 0.0338
4 4 4 -2.6118 0.0074
4 4 5 -1.7593 -0.0003
4 4 6 -1.7978 0.0166
4 4 7 -0.1017 -0.0044
4 4 8 -0.8940 0.0096
4 4 9 0.9747 0.0044
4 4 10 -0.1889 -0.0076
4 4 11 1.0833 0.0048
4 4 12 0.1363 -0.0047
4 4 13 0.3357 -0.0015
4 4 14 -0.3761 0.0039
4 4 15 -0.6579 -0.0063
4 4 16 -0.6443 -0.0048
4 4 17 -0.9073 -0.0068
4 4 18 0.0472 -0.0057
4 4 19 -0.3129 0.0001
4 4 20 0.1782 0.0045
4 4 21 0.1084 0.0077
4 4 22 -0.5212 -0.0004
4 4 23 -0.0459 0.0051
4 4 24 -0.3594 -0.0058
4 4 25 -0.0676 -0.0008
4 4 26 0.4735 0.0013
4 4 27 0.2286 -0.0005
4 4 28 0.5152 0.0011
4 4 29 0.2393 -0.0002
4 5 0 -1.5784 -0.0361
4 5 1 -0.2037 -0.0504
4 5 2 -0.9019 -0.0180
4 5 3 0.2433 -0.0339
4 5 4 -0.3017 -0.0068
4 5 5 1.1094 -0.0174
4 5 6 -0.8611 -0.0060
4 5 7 0.5043 -0.0073
4 5 8 -1.1138 -0.0040
4 5 9 -0.8234 0.0000
4 5 10 -0.2637 0.0001
4 5 11 -0.9207 0.0079
4 5 12 0.6904 0.0013
4 5 13 -0.0371 0.0085
4 5 14 0.8883 -0.0008
4 5 15 0.4196 0.0014
4 5 16 0.2732 -0.0015
4 5 17 0.1905 -0.0016
4 5 18 -0.4357 0.0016
4 5 19 -0.0444 0.0003
4 5 20 -0.4877 0.0026
4 5 21 -0.0327 0.0010
4 5 22 -0.2311 0.0001
4 5 23 -0.1470 0.0029
4 5 24 -0.1133 0.0015
4 5 25 -0.3752 0.0048
4 5 26 0.1141 0.0052
4 5 27 -0.3373 0.0033
4 5 28 0.2596 0.0035
4 6 0 2.0196 -0.0426
4 6 1 0.4622 0.0792
4 6 2 1.3995 -0.0116
4 6 3 0.6884 0.0372
4 6 4 0.3188 0.0030
4 6 5 0.2546 -0.0012
4 6 6 -0.2319 0.0034
4 6 7 0.0434 -0.0131
4 6 8 -0.3011 0.0062
4 6 9 -0.1602 -0.0046
4 6 10 -0.2039 0.0050
4 6 11 -0.2369 0.0022
4 6 12 -0.0447 0.0004
4 6 13 0.1186 0.0051
4 6 14 0.0880 -0.0002
4 6 15 0.0765 0.0053
4 6 16 0.2164 -0.0002
4 6 17 -0.3143 -0.0006
4 6 18 0.2992 -0.0008
4 6 19 0.0085 0.0002
4 6 20 0.1899 -0.0014
4 6 21 0.4180 0.0070
4 6 22 0.0270 -0.0031
4 6 23 0.0386 0.0001
4 6 24 0.0170 -0.0032
4 6 25 -0.1733 -0.0089
4 6 26 0.0770 -0.0013
4 6 27 0.1526 -0.0024
4 6 28 0.0679 -0.0014
4 7 0 -0.7621 0.0410
4 7 1 -0.3205 0.0056
4 7 2 -0.5077 0.0223
4 7 3 -0.3247 0.0004
4 7 4 0.0973 0.0118
4 7 5 0.1419 0.0053
4 7 6 0.5851 0.0114
4 7 7 -0.1395 0.0079
4 7 8 0.5463 0.0060
4 7 9 -0.8630 0.0007
4 7 10 0.2145 -0.0032
4 7 11 -0.9046 -0.0051
4 7 12 0.1068 -0.0036
4 7 13 -0.1383 -0.0047
4 7 14 0.0776 -0.0002
4 7 15 0.6451 -0.0046
4 7 16 -0.3013 -0.0013
4 7 17 0.6292 -0.0048
4 7 18 -0.7131 -0.0009
4 7 19 -0.0333 -0.0015
4 7 20 -0.7007 0.0011
4 7 21 -0.3905 0.0012
4 7 22 -0.5770 -0.0016
4 7 23 -0.1709 0.0006
4 7 24 -0.5980 -0.0042
4 7 25 0.1691 0.0003
4 7 26 -0.4430 -0.0027
4 7 27 0.3689 0.0017
4 8 0 -0.8007 0.0217
4 8 1 0.4888 0.0258
4 8 2 -0.2162 0.0066
4 8 3 0.8708 0.0142
4 8 4 0.4335 -0.0036
4 8 5 0.5541 -0.0027
4 8 6 0.2086 0.0034
4 8 7 0.3537 -0.0118
4 8 8 -0.0664 0.0079
4 8 9 0.3772 -0.0004
4 8 10 0.0183 -0.0001
4 8 11 0.3931 0.0096
4 8 12 0.1293 -0.0062
4 8 13 0.2897 0.0053
4 8 14 0.3061 -0.0025
4 8 15 -0.0585 -0.0003
4 8 16 0.2709 0.0003
4 8 17 -0.2903 -0.0012
4 8 18 -0.2833 -0.0036
4 8 19 -0.0337 0.0013
4 8 20 -0.6592 -0.0047
4 8 21 0.3065 0.0026
4 8 22 -0.4195 -0.0001
4 8 23 0.4082 -0.0028
4 8 24 -0.1111 0.0016
4 8 25 0.3590 -0.0058
4 8 26 0.0180 0.0011
4 9 0 0.2179 -0.0001
4 9 1 -0.3242 0.0117
4 9 2 -0.1583 0.0061
4 9 3 -0.7077 0.0003
4 9 4 -0.8022 -0.0050
4 9 5 -0.6511 -0.0075
4 9 6 -0.9361 -0.0138
4 9 7 -0.4275 -0.0040
4 9 8 -0.4908 -0.0070
4 9 9 -0.2289 -0.0000
4 9 10 -0.0571 0.0014
4 9 11 -0.0025 0.0000
4 9 12 -0.0526 0.0022
4 9 13 0.2199 0.0020
4 9 14 -0.2849 0.0008
4 9 15 0.1614 0.0038
4 9 16 -0.3388 0.0006
4 9 17 -0.1948 0.0014
4 9 18 -0.1112 0.0013
4 9 19 -0.3254 0.0000
4 9 20 0.1313 0.0018
4 9 21 -0.0674 0.0016
4 9 22 0.0718 0.0013
4 9 23 0.0296 0.0015
4 9 24 -0.2365 0.0001
4 9 25 -0.1383 0.0004
4 10 0 -0.4536 0.0072
4 10 1 -0.1810 0.0382
4 10 2 0.0972 -0.0017
4 10 3 -0.0768 0.0173
4 10 4 0.7865 0.0008
4 10 5 0.5006 -0.0075
4 10 6 0.6504 0.0048
4 10 7 0.7374 -0.0074
4 10 8 0.2445 0.0011
4 10 9 0.5907 0.0046
4 10 10 0.1066 -0.0016
4 10 11 0.4289 0.0029
4 10 12 0.1187 -0.0012
4 10 13 0.0801 -0.0035
4 10 14 0.1615 -0.0012
4 10 15 -0.4450 -0.0013
4 10 16 0.1160 0.0004
4 10 17 -0.5872 -0.0003
4 10 18 0.0030 0.0018
4 10 19 -0.2242 -0.0025
4 10 20 -0.0395 0.0009
4 10 21 0.1577 0.0005
4 10 22 -0.1501 0.0009
4 10 23 0.2464 0.0033
4 10 24 -0.2790 0.0011
4 11 0 -0.0971 -0.0139
4 11 1 0.1252 -0.0229
4 11 2 0.1704 -0.0078
4 11 3 0.2175 -0.0069
4 11 4 0.4514 -0.0024
4 11 5 -0.0059 0.0049
4 11 6 0.2830 0.0000
4 11 7 -0.3119 0.0037
4 11 8 0.0230 0.0019
4 11 9 -0.3481 0.0013
4 11 10 -0.1427 0.0016
4 11 11 -0.1382 0.0008
4 11 12 -0.3290 0.0001
4 11 13 0.0790 -0.0022
4 11 14 -0.3804 -0.0002
4 11 15 0.1769 -0.0044
4 11 16 -0.2349 -0.0012
4 11 17 0.1064 -0.0020
4 11 18 0.0144 -0.0022
4 11 19 -0.0205 0.0008
4 11 20 0.3929 -0.0003
4 11 21 -0.0290 0.0002
4 11 22 0.5655 0.0021
4 12 0 -0.6920 -0.0004
4 12 1 -0.0573 0.0171
4 12 2 -0.4605 0.0034
4 12 3 -0.0143 0.0076
4 12 4 -0.0769 0.0048
4 12 5 0.1320 0.0006
4 12 6 0.0306 0.0034
4 12 7 0.1392 -0.0008
4 12 8 -0.1354 0.0043
4 12 9 0.1664 0.0004
4 12 10 -0.2303 0.0038
4 12 11 0.3003 0.0018
4 12 12 0.0835 -0.0039
4 12 13 0.2439 0.0023
4 12 14 0.5769 -0.0066
4 12 15 -0.0856 0.0002
4 12 16 0.5965 0.0020
4 12 17 -0.2981 -0.0026
4 12 18 0.1664 0.0045
4 12 19 -0.0532 -0.0020
4 12 20 -0.0629 -0.0035
4 13 0 -0.5051 -0.0040
4 13 1 -0.1167 -0.0020
4 13 2 -0.3668 -0.0017
4 13 3 -0.0177 0.0002
4 13 4 -0.1354 0.0026
4 13 5 0.3280 0.0017
4 13 6 0.1260 0.0019
4 13 7 0.4853 0.0004
4 13 8 0.5170 -0.0034
4 13 9 0.6759 -0.0018
4 13 10 0.6010 -0.0039
4 13 11 0.7602 -0.0030
4 13 12 0.0261 0.0008
4 13 13 0.3091 -0.0013
4 13 14 -0.5560 0.0020
4 13 15 -0.2217 0.0024
4 13 16 -0.4722 0.0000
4 13 17 -0.3456 0.0029
4 13 18 -0.0399 0.0003
4 14 0 -0.5976 -0.0030
4 14 1 0.0748 0.0077
4 14 2 -0.4017 -0.0015
4 14 3 0.3101 0.0041
4 14 4 -0.2338 0.0020
4 14 5 0.4966 -0.0022
4 14 6 -0.4541 0.0020
4 14 7 0.3939 -0.0035
4 14 8 -0.6427 -0.0009
4 14 9 0.1434 0.0017
4 14 10 -0.4406 -0.0021
4 14 11 -0.1022 0.0045
4 14 12 -0.0347 -0.0014
4 14 13 -0.2867 0.0004
4 14 14 0.2457 0.0008
4 14 15 -0.2651 -0.0026
4 14 16 0.1527 0.0027
4 15 0 -0.8046 0.0016
4 15 1 -0.1016 -0.0055
4 15 2 -0.6788 -0.0030
4 15 3 -0.0587 -0.0006
4 15 4 -0.3625 -0.0036
4 15 5 0.0486 0.0048
4 15 6 -0.1088 -0.0012
4 15 7 -0.1335 0.0040
4 15 8 0.0172 -0.0004
4 15 9 -0.1665 -0.0009
4 15 10 0.2634 -0.0013
4 15 11 -0.0411 -0.0026
4 15 12 0.3832 -0.0013
4 16 0 -0.2685 -0.0017
4 16 1 0.0881 0.0023
4 16 2 -0.2740 -0.0005
4 16 3 0.3206 -0.0002
4 16 4 -0.3000 0.0006
4 16 5 0.3518 0.0008
4 16 6 -0.3474 -0.0015
4 16 7 0.0137 0.0017
5 0 2 -0.1157 -0.0048
5 0 4 0.3501 0.0097
5 0 6 1.3730 0.0108
5 0 8 1.6792 -0.0022
5 0 10 0.6569 0.0010
5 0 12 -0.4251 0.0148
5 0 14 -0.5370 0.0158
5 0 16 0.1405 0.0052
5 0 18 0.9765 -0.0051
5 0 20 1.0332 -0.0067
5 0 22 0.2240 0.0010
5 0 24 -0.2079 0.0071
5 0 26 0.0929 0.0051
5 0 28 0.2851 0.0010
5 1 1 -1.7111 -0.0333
5 1 2 0.2902 0.0191
5 1 3 -2.4547 -0.0285
5 1 4 0.6539 -0.0010
5 1 5 -2.7437 -0.0097
5 1 6 0.6297 -0.0087
5 1 7 -1.2834 0.0049
5 1 8 0.4838 -0.0098
5 1 9 0.5866 0.0105
5 1 10 0.5110 0.0015
5 1 11 0.5565 0.0103
5 1 12 0.1458 0.0083
5 1 13 -0.3957 0.0063
5 1 14 -0.3321 -0.0038
5 1 15 -0.1298 0.0013
5 1 16 -0.1327 -0.0090
5 1 17 0.6997 0.0009
5 1 18 0.0778 -0.0008
5 1 19 0.6709 0.0026
5 1 20 -0.3478 -0.0022
5 1 21 0.0925 -0.0005
5 1 22 -0.6756 -0.0054
5 1 23 -0.2248 -0.0016
5 1 24 -0.5784 0.0007
5 1 25 -0.0533 0.0029
5 1 26 -0.4486 0.0015
5 1 27 0.2507 0.0027
5 1 28 -0.2146 0.0002
5 1 29 0.1398 -0.0014
5 2 1 -3.3697 0.0225
5 2 2 -0.5842 0.0055
5 2 3 -2.5508 0.0054
5 2 4 -1.0400 -0.0063
5 2 5 -1.5685 -0.0038
5 2 6 -0.6807 -0.0066
5 2 7 -0.6623 -0.0025
5 2 8 0.1922 -0.0064
5 2 9 0.0161 -0.0014
5 2 10 0.5360 -0.0033
5 2 11 0.1661 0.0002
5 2 12 0.2635 0.0053
5 2 13 -0.0517 0.0006
5 2 14 -0.0850 0.0056
5 2 15 -0.3611 -0.0016
5 2 16 -0.1499 -0.0030
5 2 17 -0.6338 -0.0009
5 2 18 0.0985 -0.0054
5 2 19 -0.5558 0.0012
5 2 20 0.1550 -0.0013
5 2 21 -0.1544 -0.0002
5 2 22 -0.1492 0.0002
5 2 23 0.1361 -0.0012
5 2 24 -0.1671 -0.0002
5 2 25 0.2635 0.0011
5 2 26 0.1219 0.0005
5 2 27 0.2626 0.0028
5 2 28 0.0922 -0.0001
5 2 29 0.0223 0.0019
5 3 1 2.4706 -0.0034
5 3 2 -1.0368 -0.0047
5 3 3 1.2714 -0.0175
5 3 4 -0.3275 -0.0059
5 3 5 0.6764 -0.0063
5 3 6 0.6652 0.0002
5 3 7 0.8956 0.0056
5 3 8 0.6770 0.0024
5 3 9 0.7365 0.0015
5 3 10 0.3020 0.0004
5 3 11 -0.0438 -0.0023
5 3 12 -0.1391 -0.0025
5 3 13 -0.7058 0.0003
5 3 14 -0.3648 -0.0051
5 3 15 -0.4328 -0.0021
5 3 16 0.0900 -0.0017
5 3 17 0.6841 -0.0014
5 3 18 0.5186 0.0051
5 3 19 1.1854 0.0042
5 3 20 0.1997 0.0049
5 3 21 0.4052 -0.0022
5 3 22 -0.3010 0.0009
5 3 23 -0.2633 -0.0081
5 3 24 -0.4587 0.0004
5 3 25 -0.0761 0.0014
5 3 26 -0.3510 -0.0005
5 3 27 -0.0035 0.0042
5 3 28 -0.1315 -0.0027
5 3 29 -0.2705 -0.0035
5 4 1 0.8215 -0.0098
5 4 2 0.7420 0.0013
5 4 3 1.5555 0.0007
5 4 4 0.8848 0.0057
5 4 5 1.4937 -0.0014
5 4 6 0.4720 -0.0005
5 4 7 0.6445 0.0037
5 4 8 0.0648 -0.0053
5 4 9 0.0743 0.0120
5 4 10 0.1259 -0.0018
5 4 11 -0.0816 0.0074
5 4 12 0.5052 0.0043
5 4 13 -0.1604 -0.0042
5 4 14 0.6452 0.0032
5 4 15 -0.3416 -0.0081
5 4 16 0.4203 -0.0033
5 4 17 -0.5183 -0.0037
5 4 18 0.2019 -0.0056
5 4 19 -0.2555 0.0002
5 4 20 0.0617 -0.0018
5 4 21 0.2544 0.0012
5 4 22 -0.1456 0.0017
5 4 23 0.3323 0.0011
5 4 24 -0.2127 0.0013
5 4 25 0.1510 0.0002
5 4 26 -0.0784 -0.0005
5 4 27 0.0978 -0.0008
5 4 28 -0.1153 -0.0007
5 5 1 -0.2996 -0.0081
5 5 2 0.1823 0.0027
5 5 3 -1.4403 -0.0122
5 5 4 -0.2238 -0.0089
5 5 5 -1.4475 -0.0029
5 5 6 -0.5421 -0.0010
5 5 7 -0.5551 0.0036
5 5 8 -0.4799 0.0043
5 5 9 -0.3369 -0.0037
5 5 10 -0.5620 -0.0029
5 5 11 -0.4482 -0.0091
5 5 12 -0.5977 -0.0046
5 5 13 -0.2104 -0.0036
5 5 14 -0.1286 0.0029
5 5 15 0.1230 -0.0000
5 5 16 0.4353 0.0055
5 5 17 0.3060 0.0010
5 5 18 0.5732 0.0046
5 5 19 0.1036 0.0042
5 5 20 0.2651 0.0057
5 5 21 -0.3251 0.0014
5 5 22 -0.2041 0.0012
5 5 23 -0.2543 -0.0030
5 5 24 -0.2309 -0.0041
5 5 25 0.1673 0.0015
5 5 26 0.2807 0.0002
5 5 27 0.1909 0.0041
5 5 28 0.4359 0.0028
5 6 1 0.6123 0.0010
5 6 2 0.3211 -0.0209
5 6 3 0.9750 -0.0141
5 6 4 0.2182 0.0053
5 6 5 0.8692 -0.0047
5 6 6 -0.5603 0.0118
5 6 7 0.2796 0.0075
5 6 8 -1.2737 0.0008
5 6 9 -0.1305 0.0062
5 6 10 -0.9863 -0.0020
5 6 11 -0.1065 -0.0001
5 6 12 -0.0903 0.0020
5 6 13 0.0463 -0.0028
5 6 14 0.3417 0.0005
5 6 15 -0.1927 -0.0021
5 6 16 0.0461 -0.0018
5 6 17 -0.7044 0.0010
5 6 18 -0.3895 0.0012
5 6 19 -0.6514 0.0039
5 6 20 -0.3765 0.0034
5 6 21 -0.0437 0.0034
5 6 22 0.0380 0.0021
5 6 23 0.2378 0.0017
5 6 24 0.3540 0.0019
5 6 25 0.1384 0.0019
5 6 26 0.3261 0.0023
5 6 27 0.0931 0.0017
5 7 1 0.5294 0.0166
5 7 2 0.2925 0.0241
5 7 3 0.4496 0.0053
5 7 4 0.0980 -0.0066
5 7 5 -0.0744 -0.0121
5 7 6 0.2903 -0.0107
5 7 7 -0.5763 -0.0110
5 7 8 0.6469 0.0009
5 7 9 -0.4309 -0.0020
5 7 10 0.1850 0.0025
5 7 11 -0.0249 0.0005
5 7 12 -0.3482 -0.0021
5 7 13 0.1642 0.0018
5 7 14 -0.0714 -0.0001
5 7 15 0.2887 0.0033
5 7 16 0.3601 0.0007
5 7 17 0.2733 0.0007
5 7 18 0.3850 -0.0037
5 7 19 -0.0369 -0.0017
5 7 20 0.1358 -0.0046
5 7 21 -0.1500 -0.0016
5 7 22 -0.1639 -0.0041
5 7 23 0.1607 -0.0029
5 7 24 -0.1577 -0.0045
5 7 25 0.3501 -0.0031
5 7 26 0.0359 -0.0010
5 8 1 0.2480 0.0098
5 8 2 -0.1888 0.0113
5 8 3 0.4094 -0.0156
5 8 4 -0.0509 0.0066
5 8 5 0.5139 -0.0110
5 8 6 0.3137 0.0041
5 8 7 0.4885 0.0031
5 8 8 0.7742 0.0012
5 8 9 0.4325 0.0045
5 8 10 1.1858 -0.0058
5 8 11 0.4009 -0.0003
5 8 12 1.1873 -0.0071
5 8 13 0.2712 -0.0026
5 8 14 0.6461 -0.0014
5 8 15 -0.0944 -0.0036
5 8 16 -0.0579 0.0006
5 8 17 -0.4097 -0.0020
5 8 18 -0.3289 -0.0013
5 8 19 -0.2565 0.0018
5 8 20 0.0684 0.0001
5 8 21 0.0852 0.0017
5 8 22 0.5763 0.0031
5 8 23 0.1080 -0.0020
5 8 24 0.5692 0.0030
5 8 25 0.0009 -0.0025
5 9 1 -0.1453 0.0046
5 9 2 -0.0020 0.0006
5 9 3 0.1958 0.0131
5 9 4 0.1224 0.0004
5 9 5 -0.0339 0.0062
5 9 6 0.1522 -0.0031
5 9 7 -0.4221 0.0003
5 9 8 -0.0876 0.0011
5 9 9 -0.2407 0.0026
5 9 10 -0.3062 0.0064
5 9 11 0.0864 0.0047
5 9 12 -0.2384 0.0038
5 9 13 0.2673 0.0027
5 9 14 -0.0072 -0.0004
5 9 15 0.3879 -0.0004
5 9 16 0.3051 -0.0022
5 9 17 0.1410 -0.0022
5 9 18 0.5607 -0.0034
5 9 19 -0.3291 -0.0012
5 9 20 0.4023 -0.0019
5 9 21 -0.3773 0.0016
5 9 22 0.0312 0.0004
5 9 23 -0.0733 0.0020
5 9 24 0.0155 0.0004
5 10 1 -0.7545 -0.0140
5 10 2 0.1693 -0.0048
5 10 3 -0.6874 -0.0094
5 10 4 -0.0362 -0.0019
5 10 5 -0.7918 -0.0053
5 10 6 -0.3337 -0.0010
5 10 7 -0.9170 0.0017
5 10 8 -0.2362 -0.0035
5 10 9 -0.7706 0.0064
5 10 10 0.1265 -0.0047
5 10 11 -0.3895 0.0011
5 10 12 0.2727 0.0002
5 10 13 0.0099 -0.0051
5 10 14 0.0656 0.0054
5 10 15 0.1793 -0.0013
5 10 16 -0.3158 0.0038
5 10 17 0.1127 0.0052
5 10 18 -0.5151 -0.0004
5 10 19 0.2181 0.0042
5 10 20 -0.2651 -0.0006
5 10 21 0.5223 -0.0007
5 10 22 0.0470 0.0015
5 10 23 0.4453 -0.0033
5 11 1 -0.0416 0.0030
5 11 2 -0.5955 -0.0014
5 11 3 0.3538 0.0077
5 11 4 -0.2952 -0.0036
5 11 5 0.6246 0.0052
5 11 6 0.2749 -0.0031
5 11 7 0.5979 -0.0019
5 11 8 0.3325 -0.0001
5 11 9 0.4054 -0.0053
5 11 10 0.0413 0.0007
5 11 11 0.1971 -0.0033
5 11 12 -0.2398 -0.0005
5 11 13 0.1712 -0.0007
5 11 14 -0.3201 0.0011
5 11 15 0.2248 0.0008
5 11 16 -0.1056 0.0024
5 11 17 0.0747 0.0014
5 11 18 0.1500 0.0009
5 11 19 -0.1620 0.0006
5 11 20 0.1545 0.0013
5 11 21 -0.2701 -0.0004
5 12 1 -0.0041 -0.0061
5 12 2 -0.0420 0.0013
5 12 3 0.4775 -0.0071
5 12 4 0.1927 0.0065
5 12 5 0.5796 -0.0002
5 12 6 0.4652 0.0046
5 12 7 0.3486 0.0060
5 12 8 0.5970 0.0006
5 12 9 0.3183 0.0057
5 12 10 0.5374 0.0004
5 12 11 0.2915 0.0016
5 12 12 0.2341 0.0003
5 12 13 0.0837 -0.0020
5 12 14 -0.0167 -0.0026
5 12 15 -0.0121 -0.0036
5 12 16 -0.0726 -0.0039
5 12 17 -0.0027 -0.0028
5 12 18 -0.2421 -0.0031
5 12 19 -0.0474 0.0003
5 12 20 -0.3846 -0.0025
5 13 1 0.3367 0.0036
5 13 2 0.0101 0.0029
5 13 3 0.0797 0.0021
5 13 4 0.1484 0.0000
5 13 5 -0.2756 -0.0017
5 13 6 0.2274 -0.0031
5 13 7 -0.4534 -0.0042
5 13 8 0.2084 -0.0016
5 13 9 -0.2935 -0.0030
5 13 10 0.1138 0.0015
5 13 11 0.0731 -0.0015
5 13 12 -0.1955 0.0017
5 13 13 0.3243 -0.0008
5 13 14 -0.4984 0.0006
5 13 15 0.2058 0.0015
5 13 16 -0.3918 -0.0003
5 13 17 -0.1589 0.0016
5 14 1 -0.5811 -0.0009
5 14 2 -0.2472 -0.0037
5 14 3 -0.4467 -0.0013
5 14 4 -0.1025 -0.0022
5 14 5 -0.2420 -0.0002
5 14 6 -0.1123 -0.0009
5 14 7 0.0414 0.0001
5 14 8 -0.2652 -0.0039
5 14 9 0.3682 -0.0002
5 14 10 -0.1397 -0.0054
5 14 11 0.4180 -0.0003
5 14 12 -0.1560 -0.0005
5 14 13 0.0627 -0.0016
5 14 14 -0.4493 0.0045
5 15 1 0.2149 -0.0016
5 15 2 0.1677 0.0037
5 15 3 -0.0966 0.0009
5 15 4 0.4928 0.0005
5 15 5 -0.4560 0.0020
5 15 6 0.5527 0.0000
5 15 7 -0.5358 0.0003
5 15 8 0.2458 0.0029
5 15 9 -0.2101 0.0009
5 15 10 0.0432 0.0033
5 15 11 0.1973 0.0025
5 16 1 -0.0019 -0.0012
5 16 2 -0.1098 0.0003
5 16 3 -0.1031 -0.0062
5 16 4 0.0267 -0.0003
6 0 0 -0.5757 0.0185
6 0 2 -0.1488 0.0205
6 0 4 0.6493 0.0191
6 0 6 1.3434 0.0051
6 0 8 1.4555 -0.0051
6 0 10 0.1924 0.0003
6 0 12 -1.3760 0.0072
6 0 14 -1.2786 0.0058
6 0 16 -0.3152 0.0037
6 0 18 -0.2469 0.0045
6 0 20 -0.5557 0.0041
6 0 22 -0.3446 0.0027
6 0 24 0.0632 0.0021
6 0 26 0.2829 0.0016
6 0 28 0.1316 0.0011
6 1 0 -0.3208 0.0158
6 1 1 -0.1907 -0.0244
6 1 2 -0.1903 0.0010
6 1 3 -0.0189 -0.0188
6 1 4 0.1115 -0.0086
6 1 5 0.8016 0.0024
6 1 6 0.2726 -0.0045
6 1 7 1.1033 0.0097
6 1 8 0.0143 0.0002
6 1 9 0.4280 0.0014
6 1 10 -0.4681 0.0016
6 1 11 -0.2706 0.0006
6 1 12 -0.7243 0.0005
6 1 13 -0.2588 0.0053
6 1 14 -0.5974 -0.0010
6 1 15 0.1202 0.0028
6 1 16 -0.2602 0.0035
6 1 17 0.3363 -0.0018
6 1 18 0.0535 0.0076
6 1 19 0.2306 -0.0014
6 1 20 0.2432 0.0015
6 1 21 -0.0345 0.0013
6 1 22 0.3680 -0.0037
6 1 23 -0.0990 0.0030
6 1 24 0.3716 0.0013
6 1 25 0.0616 0.0020
6 1 26 0.0596 0.0048
6 1 27 0.0956 -0.0012
6 1 28 -0.3726 0.0016
6 1 29 -0.0043 -0.0017
6 2 0 -0.3732 0.0315
6 2 1 -0.1863 -0.0297
6 2 2 -0.4482 0.0107
6 2 3 -0.1954 -0.0300
6 2 4 -0.3832 -0.0045
6 2 5 -0.1129 -0.0143
6 2 6 -0.0338 -0.0123
6 2 7 -0.3737 -0.0004
6 2 8 -0.1479 -0.0111
6 2 9 -0.2214 0.0035
6 2 10 -1.1827 0.0007
6 2 11 0.3121 0.0003
6 2 12 -1.9845 0.0075
6 2 13 0.4335 -0.0043
6 2 14 -1.3505 -0.0014
6 2 15 0.4019 -0.0022
6 2 16 -0.0118 -0.0075
6 2 17 0.3756 0.0040
6 2 18 0.6091 -0.0013
6 2 19 -0.0681 0.0028
6 2 20 0.4042 0.0012
6 2 21 -0.4913 -0.0016
6 2 22 0.1710 -0.0019
6 2 23 -0.4525 -0.0002
6 2 24 0.2569 0.0003
6 2 25 -0.3275 0.0005
6 2 26 0.2881 0.0006
6 2 27 -0.1494 -0.0013
6 2 28 0.0113 -0.0036
6 3 0 -1.2520 0.0034
6 3 1 0.1963 -0.0573
6 3 2 -1.4017 0.0173
6 3 3 0.3817 -0.0234
6 3 4 -1.4033 0.0084
6 3 5 0.2212 0.0041
6 3 6 -0.8792 -0.0024
6 3 7 -0.1822 0.0075
6 3 8 -0.3624 -0.0026
6 3 9 -0.6320 -0.0025
6 3 10 -0.2485 -0.0018
6 3 11 -0.6726 -0.0027
6 3 12 -0.1340 -0.0028
6 3 13 -0.1800 0.0048
6 3 14 0.1409 -0.0006
6 3 15 0.3326 0.0046
6 3 16 0.1532 0.0038
6 3 17 0.5037 0.0004
6 3 18 -0.0941 0.0050
6 3 19 0.3007 0.0003
6 3 20 -0.1137 0.0018
6 3 21 -0.1194 -0.0003
6 3 22 0.1800 -0.0007
6 3 23 -0.1301 -0.0026
6 3 24 0.4351 0.0003
6 3 25 0.4717 -0.0009
6 3 26 0.4164 0.0004
6 3 27 0.7467 0.0009
6 3 28 0.2189 -0.0018
6 4 0 4.8683 0.0172
6 4 1 0.4732 -0.0060
6 4 2 3.8077 -0.0064
6 4 3 0.8705 -0.0083
6 4 4 2.2971 -0.0101
6 4 5 0.3239 0.0009
6 4 6 1.8595 -0.0025
6 4 7 -0.3218 0.0059
6 4 8 1.3589 -0.0017
6 4 9 -0.2815 0.0005
6 4 10 0.3050 -0.0007
6 4 11 0.0548 -0.0034
6 4 12 -0.2442 0.0037
6 4 13 0.1941 -0.0030
6 4 14 -0.0227 0.0016
6 4 15 0.2832 -0.0024
6 4 16 0.4220 -0.0017
6 4 17 0.2837 0.0005
6 4 18 0.6212 0.0015
6 4 19 0.0758 0.0022
6 4 20 0.3874 0.0012
6 4 21 -0.0456 -0.0033
6 4 22 0.1907 -0.0021
6 4 23 0.0277 -0.0071
6 4 24 0.3449 0.0012
6 4 25 0.1447 -0.0015
6 4 26 0.3287 0.0022
6 4 27 0.2621 0.0024
6 4 28 0.0770 -0.0028
6 5 0 1.6611 0.0091
6 5 1 0.2147 -0.0216
6 5 2 1.5084 0.0079
6 5 3 0.3002 -0.0023
6 5 4 0.9238 0.0042
6 5 5 0.0405 0.0125
6 5 6 0.1349 0.0009
6 5 7 -0.0251 0.0071
6 5 8 -0.1750 -0.0026
6 5 9 0.0623 -0.0013
6 5 10 0.1506 -0.0060
6 5 11 0.0295 -0.0017
6 5 12 0.6278 -0.0038
6 5 13 -0.0619 -0.0003
6 5 14 0.6741 0.0012
6 5 15 -0.1236 -0.0012
6 5 16 0.1117 0.0014
6 5 17 -0.1416 -0.0019
6 5 18 -0.4052 -0.0006
6 5 19 -0.1175 -0.0012
6 5 20 -0.2402 0.0006
6 5 21 -0.0779 -0.0002
6 5 22 0.1761 0.0013
6 5 23 0.0955 0.0017
6 5 24 0.2769 -0.0010
6 5 25 0.3787 0.0034
6 5 26 0.2014 -0.0020
6 5 27 0.3822 0.0015
6 6 0 -0.1435 0.0297
6 6 1 0.3793 0.0061
6 6 2 -0.1736 0.0102
6 6 3 0.4938 -0.0157
6 6 4 -0.1763 -0.0020
6 6 5 0.2351 -0.0149
6 6 6 -0.2036 0.0021
6 6 7 0.7101 0.0058
6 6 8 -0.3215 0.0054
6 6 9 1.1651 0.0097
6 6 10 -0.2535 0.0035
6 6 11 0.7813 -0.0006
6 6 12 0.0186 0.0046
6 6 13 0.3367 -0.0025
6 6 14 0.1664 0.0045
6 6 15 0.2495 0.0002
6 6 16 0.0828 0.0001
6 6 17 0.1022 -0.0005
6 6 18 -0.2442 0.0004
6 6 19 -0.0471 -0.0016
6 6 20 -0.5563 0.0041
6 6 21 -0.0049 -0.0031
6 6 22 -0.2442 0.0027
6 6 23 0.0786 -0.0031
6 6 24 0.4809 0.0006
6 6 25 0.1201 0.0025
6 6 26 0.7032 0.0026
6 7 0 1.1393 0.0100
6 7 1 -0.1031 -0.0097
6 7 2 0.8625 0.0009
6 7 3 -0.3004 0.0019
6 7 4 0.1759 -0.0047
6 7 5 -0.4272 0.0068
6 7 6 -0.3518 -0.0030
6 7 7 -0.3129 0.0033
6 7 8 -0.2821 -0.0009
6 7 9 0.0861 0.0002
6 7 10 0.0345 0.0016
6 7 11 0.3830 0.0006
6 7 12 0.1975 0.0042
6 7 13 0.2096 0.0014
6 7 14 0.1785 0.0023
6 7 15 -0.1260 0.0009
6 7 16 -0.0405 -0.0018
6 7 17 -0.0428 0.0003
6 7 18 -0.1659 -0.0017
6 7 19 0.4133 0.0014
6 7 20 0.1418 0.0003
6 7 21 0.6693 0.0020
6 7 22 0.4978 -0.0005
6 7 23 0.5174 -0.0005
6 7 24 0.5074 -0.0019
6 7 25 0.2930 -0.0031
6 7 26 0.3481 -0.0017
6 8 0 0.0587 -0.0048
6 8 1 0.1008 0.0048
6 8 2 0.2256 0.0104
6 8 3 0.3211 -0.0054
6 8 4 0.2171 0.0015
6 8 5 0.6529 -0.0106
6 8 6 -0.1599 -0.0120
6 8 7 0.8366 -0.0025
6 8 8 -0.2118 -0.0069
6 8 9 0.4236 0.0005
6 8 10 0.0390 0.0018
6 8 11 -0.1542 -0.0041
6 8 12 0.1253 0.0008
6 8 13 -0.1973 -0.0030
6 8 14 0.2590 -0.0024
6 8 15 0.0505 0.0015
6 8 16 0.3844 -0.0023
6 8 17 0.0919 0.0012
6 8 18 0.0358 -0.0004
6 8 19 -0.0917 0.0002
6 8 20 -0.3269 0.0013
6 8 21 -0.3162 0.0015
6 8 22 -0.0498 0.0008
6 8 23 -0.2695 0.0024
6 8 24 0.3569 -0.0002
6 8 25 0.0892 0.0033
6 9 0 -0.2666 -0.0049
6 9 1 0.0093 -0.0091
6 9 2 -0.0290 -0.0063
6 9 3 -0.1347 -0.0054
6 9 4 0.3222 0.0003
6 9 5 -0.3373 -0.0029
6 9 6 0.3473 0.0061
6 9 7 -0.0343 -0.0015
6 9 8 0.1637 0.0030
6 9 9 0.7080 -0.0009
6 9 10 0.1232 -0.0028
6 9 11 1.0241 0.0002
6 9 12 0.3297 -0.0027
6 9 13 0.6593 0.0022
6 9 14 0.4210 0.0007
6 9 15 0.3059 0.0020
6 9 16 0.0998 0.0008
6 9 17 0.3564 0.0002
6 9 18 -0.1480 -0.0012
6 9 19 0.5403 0.0001
6 9 20 0.0783 -0.0012
6 9 21 0.4924 -0.0005
6 9 22 0.2009 -0.0008
6 9 23 0.1138 -0.0032
6 10 0 -0.5516 -0.0077
6 10 1 -0.2072 -0.0114
6 10 2 -0.2678 0.0002
6 10 3 -0.2569 -0.0062
6 10 4 0.0880 -0.0024
6 10 5 0.0707 0.0017
6 10 6 0.0607 -0.0065
6 10 7 0.0905 0.0042
6 10 8 -0.1298 -0.0013
6 10 9 -0.3169 0.0036
6 10 10 -0.3704 0.0038
6 10 11 -0.6515 0.0013
6 10 12 -0.4948 0.0027
6 10 13 -0.5563 -0.0017
6 10 14 -0.2059 -0.0002
6 10 15 -0.1344 -0.0027
6 10 16 0.0769 -0.0019
6 10 17 0.0692 -0.0013
6 10 18 -0.1617 -0.0008
6 10 19 -0.2863 0.0009
6 10 20 -0.4615 0.0024
6 10 21 -0.6239 0.0014
6 10 22 -0.2937 0.0026
6 11 0 -0.6181 0.0073
6 11 1 -0.0540 0.0068
6 11 2 -0.4350 0.0035
6 11 3 -0.1533 0.0023
6 11 4 -0.3196 0.0023
6 11 5 -0.1688 -0.0007
6 11 6 -0.5533 0.0030
6 11 7 0.0429 0.0015
6 11 8 -0.5994 0.0023
6 11 9 0.3061 0.0045
6 11 10 -0.2451 0.0005
6 11 11 0.1322 0.0035
6 11 12 0.0814 -0.0002
6 11 13 -0.3807 0.0012
6 11 14 0.1609 0.0010
6 11 15 -0.6361 0.0008
6 11 16 0.0935 0.0018
6 11 17 -0.5385 0.0005
6 11 18 0.0519 0.0005
6 11 19 -0.2592 -0.0009
6 11 20 0.2004 0.0001
6 12 0 -0.1219 -0.0035
6 12 1 -0.2042 -0.0064
6 12 2 -0.0905 -0.0017
6 12 3 -0.2775 -0.0019
6 12 4 0.0122 -0.0041
6 12 5 -0.0020 0.0004
6 12 6 0.2125 -0.0059
6 12 7 0.1526 -0.0003
6 12 8 0.4011 -0.0026
6 12 9 0.1930 -0.0014
6 12 10 0.3043 0.0024
6 12 11 0.1584 -0.0035
6 12 12 -0.0617 0.0044
6 12 13 -0.0303 -0.0031
6 12 14 -0.2941 0.0027
6 12 15 -0.0592 0.0002
6 12 16 -0.2534 -0.0005
6 12 17 0.1947 0.0008
6 12 18 -0.2158 -0.0010
6 13 0 0.3728 0.0034
6 13 1 -0.2291 0.0098
6 13 2 0.4886 0.0024
6 13 3 -0.4085 0.0029
6 13 4 0.4977 0.0035
6 13 5 -0.3324 -0.0019
6 13 6 0.2105 0.0033
6 13 7 -0.2904 -0.0018
6 13 8 0.1640 0.0013
6 13 9 -0.0741 -0.0009
6 13 10 0.5364 -0.0002
6 13 11 0.2226 -0.0008
6 13 12 0.7290 -0.0022
6 13 13 0.2439 -0.0009
6 13 14 0.5027 -0.0043
6 13 15 0.1906 -0.0008
6 13 16 0.2314 -0.0040
6 14 0 0.0552 0.0037
6 14 1 0.0627 -0.0085
6 14 2 0.0823 0.0003
6 14 3 0.2337 -0.0042
6 14 4 0.1214 -0.0014
6 14 5 0.2904 -0.0015
6 14 6 0.0294 -0.0012
6 14 7 0.0992 -0.0003
6 14 8 -0.1629 -0.0000
6 14 9 -0.0364 0.0009
6 14 10 -0.1427 0.0013
6 14 11 -0.0292 -0.0003
6 14 12 0.0677 0.0008
6 14 13 -0.1303 -0.0016
6 15 0 -0.0752 0.0023
6 15 1 -0.1603 0.0018
6 15 2 -0.2405 0.0029
6 15 3 -0.2892 -0.0004
6 15 4 -0.4130 -0.0000
6 15 5 -0.3507 -0.0006
6 15 6 -0.3331 -0.0017
6 15 7 -0.5658 -0.0001
6 15 8 -0.1955 -0.0010
6 15 9 -0.4978 0.0005
7 0 2 -0.3767 -0.0154
7 0 4 0.1442 -0.0059
7 0 6 0.5275 0.0109
7 0 8 0.1032 0.0114
7 0 10 -0.2100 0.0047
7 0 12 0.0484 0.0012
7 0 14 0.2880 -0.0024
7 0 16 0.1647 -0.0059
7 0 18 -0.0709 -0.0069
7 0 20 -0.0558 -0.0050
7 0 22 0.1686 -0.0014
7 0 24 0.1479 0.0008
7 0 26 -0.1423 0.0010
7 0 28 -0.2321 0.0019
7 1 1 0.1436 -0.0039
7 1 2 -0.1097 0.0082
7 1 3 0.1061 0.0055
7 1 4 0.0426 0.0128
7 1 5 0.0965 0.0022
7 1 6 -0.0060 0.0111
7 1 7 0.0658 -0.0053
7 1 8 -0.3513 0.0066
7 1 9 -0.2633 -0.0005
7 1 10 -0.5342 -0.0012
7 1 11 -0.5955 0.0079
7 1 12 -0.4531 -0.0092
7 1 13 -0.1993 0.0039
7 1 14 -0.2303 -0.0049
7 1 15 0.4838 -0.0018
7 1 16 0.0151 0.0046
7 1 17 0.4431 0.0021
7 1 18 0.0194 0.0009
7 1 19 0.0180 0.0039
7 1 20 -0.1806 -0.0065
7 1 21 0.0003 -0.0012
7 1 22 -0.2556 -0.0019
7 1 23 0.2165 -0.0018
7 1 24 -0.1550 0.0029
7 1 25 0.2748 0.0009
7 1 26 0.0329 -0.0004
7 1 27 0.1263 -0.0002
7 1 28 0.2011 -0.0004
7 2 1 0.9892 0.0176
7 2 2 0.2711 -0.0170
7 2 3 -0.0824 0.0065
7 2 4 0.7889 -0.0062
7 2 5 -0.4853 -0.0033
7 2 6 0.9786 0.0045
7 2 7 0.0297 -0.0005
7 2 8 0.5452 0.0012
7 2 9 0.3499 0.0032
7 2 10 0.1728 -0.0027
7 2 11 0.2135 -0.0015
7 2 12 0.2955 0.0006
7 2 13 0.0466 -0.0067
7 2 14 0.4415 -0.0024
7 2 15 0.0627 -0.0030
7 2 16 0.2627 -0.0067
7 2 17 0.2370 0.0028
7 2 18 0.0211 -0.0001
7 2 19 0.3509 -0.0012
7 2 20 -0.0382 0.0044
7 2 21 0.3432 -0.0062
7 2 22 0.1104 -0.0009
7 2 23 0.3765 -0.0010
7 2 24 0.4267 -0.0033
7 2 25 0.3067 0.0034
7 2 26 0.6594 -0.0008
7 2 27 0.0444 -0.0006
7 2 28 0.5317 -0.0002
7 3 1 -0.0009 0.0010
7 3 2 -0.5388 -0.0039
7 3 3 -0.8754 0.0008
7 3 4 -0.8163 0.0066
7 3 5 -1.1705 0.0029
7 3 6 -0.7597 0.0068
7 3 7 -0.8019 -0.0027
7 3 8 -0.3850 0.0010
7 3 9 -0.6297 -0.0031
7 3 10 -0.0803 0.0023
7 3 11 -0.4127 0.0049
7 3 12 -0.1681 0.0063
7 3 13 0.2145 0.0042
7 3 14 -0.2126 0.0045
7 3 15 0.5425 -0.0027
7 3 16 -0.0089 0.0013
7 3 17 0.1157 -0.0019
7 3 18 -0.0244 0.0003
7 3 19 -0.4363 -0.0002
7 3 20 -0.1748 -0.0011
7 3 21 -0.4697 -0.0016
7 3 22 -0.0837 -0.0015
7 3 23 -0.1309 0.0015
7 3 24 0.0297 0.0015
7 3 25 0.0462 0.0030
7 3 26 0.1046 0.0033
7 3 27 -0.0602 -0.0020
7 4 1 1.3223 -0.0084
7 4 2 0.3538 -0.0104
7 4 3 0.4997 -0.0094
7 4 4 0.2428 -0.0004
7 4 5 -0.0061 -0.0019
7 4 6 0.1485 0.0007
7 4 7 0.1114 0.0063
7 4 8 0.2409 -0.0045
7 4 9 0.2275 0.0028
7 4 10 0.1900 -0.0040
7 4 11 0.1724 -0.0024
7 4 12 0.0845 0.0002
7 4 13 0.2217 0.0020
7 4 14 0.0001 -0.0012
7 4 15 0.3590 0.0052
7 4 16 -0.1881 -0.0023
7 4 17 0.3814 0.0009
7 4 18 -0.3099 0.0023
7 4 19 0.2174 -0.0022
7 4 20 -0.2929 0.0021
7 4 21 -0.0560 -0.0028
7 4 22 -0.2403 -0.0029
7 4 23 -0.2484 -0.0034
7 4 24 -0.0745 -0.0010
7 4 25 -0.2313 -0.0016
7 4 26 0.0249 0.0030
7 4 27 -0.0929 0.0006
7 5 1 1.3056 0.0158
7 5 2 -0.0804 0.0094
7 5 3 0.8514 0.0079
7 5 4 -0.2870 -0.0078
7 5 5 0.5911 0.0083
7 5 6 0.1056 -0.0063
7 5 7 0.4927 0.0034
7 5 8 0.9352 -0.0002
7 5 9 0.2547 -0.0032
7 5 10 0.9755 0.0004
7 5 11 0.0712 -0.0008
7 5 12 0.2115 0.0006
7 5 13 0.0686 0.0007
7 5 14 -0.2729 -0.0003
7 5 15 0.0868 -0.0039
7 5 16 -0.2939 -0.0017
7 5 17 -0.0496 -0.0039
7 5 18 -0.2768 0.0006
7 5 19 -0.3597 0.0000
7 5 20 -0.1542 0.0018
7 5 21 -0.4145 0.0001
7 5 22 0.0847 -0.0004
7 5 23 0.0246 -0.0005
7 5 24 0.1320 0.0008
7 5 25 0.3028 0.0006
7 5 26 0.0159 0.0024
7 6 1 -0.2946 0.0044
7 6 2 0.1286 -0.0040
7 6 3 -0.5239 -0.0012
7 6 4 0.2358 -0.0005
7 6 5 -0.5860 -0.0038
7 6 6 0.3696 0.0017
7 6 7 -0.1932 -0.0016
7 6 8 0.2831 0.0009
7 6 9 0.1399 -0.0013
7 6 10 -0.1086 -0.0033
7 6 11 -0.0260 -0.0023
7 6 12 -0.3937 -0.0046
7 6 13 -0.1114 -0.0004
7 6 14 -0.3787 -0.0006
7 6 15 0.2246 0.0006
7 6 16 -0.1618 0.0025
7 6 17 0.4176 -0.0006
7 6 18 0.2009 0.0023
7 6 19 0.2570 -0.0004
7 6 20 0.3771 0.0021
7 6 21 0.0860 -0.0006
7 6 22 0.1415 0.0013
7 6 23 0.0262 -0.0006
7 6 24 -0.0640 -0.0009
7 6 25 0.0075 0.0028
7 6 26 0.0206 -0.0015
7 7 1 -0.8193 0.0014
7 7 2 0.0237 0.0110
7 7 3 -0.1268 0.0063
7 7 4 -0.1371 -0.0018
7 7 5 0.3294 0.0061
7 7 6 0.0041 0.0014
7 7 7 0.2772 0.0045
7 7 8 0.3597 0.0079
7 7 9 0.1750 0.0025
7 7 10 0.3045 0.0059
7 7 11 0.1862 0.0007
7 7 12 -0.0271 0.0036
7 7 13 0.2472 -0.0001
7 7 14 -0.2114 0.0012
7 7 15 0.3360 -0.0011
7 7 16 -0.3242 -0.0028
7 7 17 0.2185 -0.0017
7 7 18 -0.4274 -0.0014
7 7 19 -0.0984 -0.0009
7 7 20 -0.4354 0.0020
7 7 21 -0.0742 -0.0011
7 7 22 -0.3647 -0.0001
7 7 23 0.3516 -0.0015
7 7 24 -0.1646 -0.0016
7 7 25 0.5185 -0.0000
7 8 1 -0.4196 0.0002
7 8 2 0.2079 -0.0126
7 8 3 -0.3562 -0.0010
7 8 4 -0.1608 -0.0025
7 8 5 -0.1329 -0.0024
7 8 6 -0.6610 0.0004
7 8 7 0.1564 -0.0016
7 8 8 -0.6072 -0.0015
7 8 9 0.0343 -0.0016
7 8 10 -0.2690 -0.0013
7 8 11 -0.4630 -0.0022
7 8 12 -0.2294 -0.0003
7 8 13 -0.6132 0.0002
7 8 14 -0.2369 -0.0008
7 8 15 -0.4321 0.0028
7 8 16 0.1027 -0.0013
7 8 17 -0.4414 0.0011
7 8 18 0.3619 0.0005
7 8 19 -0.3759 -0.0011
7 8 20 0.0744 0.0017
7 8 21 -0.0431 0.0000
7 8 22 -0.3831 -0.0019
7 8 23 0.0758 0.0017
7 8 24 -0.4114 -0.0043
7 9 1 -0.0995 -0.0134
7 9 2 -0.3073 0.0018
7 9 3 0.1642 -0.0056
7 9 4 -0.0337 -0.0055
7 9 5 0.1102 -0.0050
7 9 6 0.4991 -0.0016
7 9 7 -0.1756 -0.0019
7 9 8 0.5685 0.0027
7 9 9 -0.3427 0.0007
7 9 10 0.1344 -0.0001
7 9 11 -0.4092 -0.0021
7 9 12 -0.2283 -0.0027
7 9 13 -0.2370 -0.0030
7 9 14 -0.3058 -0.0015
7 9 15 0.1355 -0.0010
7 9 16 -0.4212 0.0003
7 9 17 0.1294 -0.0003
7 9 18 -0.6560 0.0023
7 9 19 -0.2283 0.0008
7 9 20 -0.6101 0.0030
7 9 21 -0.2228 0.0013
7 9 22 -0.1321 0.0009
7 10 1 -0.0779 0.0053
7 10 2 0.3697 -0.0041
7 10 3 0.1832 0.0002
7 10 4 0.2681 -0.0012
7 10 5 0.2834 0.0011
7 10 6 -0.0152 0.0000
7 10 7 0.2525 -0.0003
7 10 8 0.0224 0.0023
7 10 9 0.2884 -0.0043
7 10 10 0.0980 0.0013
7 10 11 0.2440 -0.0026
7 10 12 -0.1673 -0.0036
7 10 13 0.1011 0.0037
7 10 14 -0.2690 -0.0043
7 10 15 0.1024 0.0042
7 10 16 0.1088 -0.0011
7 10 17 0.2874 -0.0011
7 10 18 0.4047 0.0001
7 10 19 0.4318 -0.0024
7 10 20 0.3274 -0.0003
7 10 21 0.2918 0.0011
7 11 1 -0.2951 0.0019
7 11 2 -0.2135 0.0039
7 11 3 -0.2683 0.0023
7 11 4 -0.1577 0.0047
7 11 5 -0.2675 -0.0004
7 11 6 -0.0214 0.0032
7 11 7 -0.1272 0.0033
7 11 8 0.1104 0.0019
7 11 9 0.0973 0.0065
7 11 10 0.2505 0.0014
7 11 11 0.0970 0.0025
7 11 12 0.1849 0.0008
7 11 13 0.0202 -0.0010
7 11 14 -0.0316 0.0007
7 11 15 0.1259 -0.0005
7 11 16 -0.1152 -0.0002
7 11 17 0.0795 -0.0003
7 11 18 -0.1473 -0.0011
7 11 19 -0.2570 -0.0009
7 12 1 -0.4694 0.0041
7 12 2 0.0899 0.0012
7 12 3 -0.0852 0.0037
7 12 4 -0.1307 -0.0012
7 12 5 -0.0153 0.0030
7 12 6 -0.6066 0.0003
7 12 7 -0.3180 -0.0020
7 12 8 -0.7365 0.0022
7 12 9 -0.3885 -0.0042
7 12 10 -0.3921 0.0001
7 12 11 -0.1024 -0.0013
7 12 12 -0.2594 -0.0017
7 12 13 0.1647 0.0010
7 12 14 -0.4763 0.0013
7 12 15 0.2796 0.0018
7 12 16 -0.4664 0.0035
7 12 17 0.3061 0.0008
7 13 1 0.1207 -0.0023
7 13 2 -0.1550 -0.0040
7 13 3 0.1903 -0.0016
7 13 4 0.0120 -0.0009
7 13 5 0.2189 -0.0005
7 13 6 0.1348 -0.0019
7 13 7 0.1459 0.0015
7 13 8 0.1091 -0.0013
7 13 9 0.1185 0.0015
7 13 10 0.2128 0.0009
7 13 11 0.2101 -0.0010
7 13 12 0.2544 0.0004
7 13 13 0.2280 -0.0016
7 13 14 0.0435 -0.0002
7 13 15 0.0875 0.0004
7 14 1 0.5042 0.0016
7 14 2 -0.5441 0.0028
7 14 3 0.3708 0.0002
7 14 4 -0.5415 -0.0023
7 14 5 0.1535 -0.0034
7 14 6 -0.3813 -0.0016
7 14 7 -0.1055 -0.0056
7 14 8 -0.3290 0.0001
7 14 9 -0.2155 -0.0037
7 14 10 -0.1495 -0.0004
7 14 11 -0.0803 -0.0011
7 15 1 -0.3540 0.0009
7 15 2 -0.0133 -0.0009
7 15 3 -0.2633 0.0014
7 15 4 0.1225 0.0020
7 15 5 0.0097 0.0035
7 15 6 0.2162 0.0015
8 0 0 -0.7653 -0.0093
8 0 2 -0.7452 -0.0050
8 0 4 -0.5351 0.0007
8 0 6 -0.0924 0.0053
8 0 8 0.2472 0.0066
8 0 10 0.3305 0.0028
8 0 12 0.3265 -0.0022
8 0 14 0.1862 -0.0011
8 0 16 -0.0945 0.0049
8 0 18 -0.1060 0.0067
8 0 20 0.1676 0.0016
8 0 22 0.2376 -0.0022
8 0 24 0.1360 -0.0003
8 0 26 0.1365 0.0019
8 1 0 0.2959 0.0151
8 1 1 -0.5266 -0.0175
8 1 2 0.0915 0.0049
8 1 3 -0.6632 -0.0049
8 1 4 -0.0058 -0.0049
8 1 5 0.1930 0.0112
8 1 6 0.3062 -0.0082
8 1 7 0.5024 0.0085
8 1 8 0.4107 -0.0022
8 1 9 0.1017 -0.0025
8 1 10 0.1502 0.0061
8 1 11 -0.1384 -0.0004
8 1 12 -0.0513 0.0020
8 1 13 -0.0944 0.0028
8 1 14 -0.1684 -0.0040
8 1 15 -0.0602 -0.0035
8 1 16 -0.3532 0.0027
8 1 17 -0.0972 -0.0042
8 1 18 -0.5145 0.0050
8 1 19 -0.1369 0.0017
8 1 20 -0.4997 -0.0035
8 1 21 -0.1056 0.0021
8 1 22 -0.2408 -0.0025
8 1 23 -0.0690 0.0004
8 1 24 0.0526 0.0039
8 1 25 -0.0526 0.0016
8 1 26 0.0776 -0.0000
8 1 27 0.0762 0.0016
8 2 0 -0.1778 -0.0439
8 2 1 -0.0117 0.0119
8 2 2 -0.3166 -0.0222
8 2 3 0.0006 0.0158
8 2 4 -0.3181 -0.0013
8 2 5 0.0058 0.0047
8 2 6 0.0284 0.0035
8 2 7 -0.1387 -0.0100
8 2 8 0.1189 0.0013
8 2 9 -0.3921 -0.0099
8 2 10 -0.1182 0.0011
8 2 11 -0.4513 -0.0024
8 2 12 -0.0470 -0.0019
8 2 13 -0.1693 0.0005
8 2 14 0.2473 -0.0049
8 2 15 0.0508 0.0012
8 2 16 0.1936 -0.0001
8 2 17 -0.1528 0.0008
8 2 18 -0.0380 0.0031
8 2 19 -0.3820 -0.0013
8 2 20 -0.0656 -0.0024
8 2 21 -0.2524 -0.0008
8 2 22 -0.0839 -0.0037
8 2 23 -0.1379 0.0019
8 2 24 -0.2307 0.0021
8 2 25 -0.2457 0.0016
8 2 26 -0.2928 0.0027
8 2 27 -0.2256 -0.0007
8 3 0 0.6919 0.0283
8 3 1 -0.4361 0.0052
8 3 2 0.4008 0.0064
8 3 3 -0.8682 0.0047
8 3 4 0.2483 -0.0062
8 3 5 -0.4424 0.0044
8 3 6 0.6120 -0.0014
8 3 7 0.2715 0.0017
8 3 8 0.5407 0.0022
8 3 9 0.5031 -0.0001
8 3 10 -0.1452 -0.0020
8 3 11 0.4122 0.0044
8 3 12 -0.5598 -0.0035
8 3 13 0.4778 0.0027
8 3 14 -0.3906 -0.0008
8 3 15 0.5124 -0.0046
8 3 16 -0.0456 -0.0001
8 3 17 0.2385 0.0005
8 3 18 0.0136 -0.0008
8 3 19 -0.1491 0.0078
8 3 20 -0.2887 -0.0004
8 3 21 -0.3824 0.0017
8 3 22 -0.5069 0.0006
8 3 23 -0.3488 -0.0026
8 3 24 -0.4389 0.0009
8 3 25 -0.1300 0.0009
8 3 26 -0.3668 0.0003
8 4 0 -0.9981 -0.0209
8 4 1 -0.0397 -0.0126
8 4 2 -1.0568 -0.0174
8 4 3 -0.1528 -0.0077
8 4 4 -0.9638 -0.0019
8 4 5 -0.1437 -0.0009
8 4 6 -0.6254 0.0045
8 4 7 -0.0144 -0.0008
8 4 8 -0.5192 -0.0013
8 4 9 -0.2635 -0.0041
8 4 10 -0.6976 -0.0009
8 4 11 -0.7646 -0.0021
8 4 12 -0.5637 0.0035
8 4 13 -0.6610 0.0036
8 4 14 0.0028 0.0018
8 4 15 -0.0534 0.0050
8 4 16 0.3209 0.0003
8 4 17 0.1383 0.0013
8 4 18 -0.0119 0.0016
8 4 19 -0.0296 -0.0021
8 4 20 -0.4548 -0.0003
8 4 21 0.0655 -0.0020
8 4 22 -0.4041 -0.0016
8 4 23 0.2050 0.0004
8 4 24 -0.1559 0.0013
8 4 25 0.0196 0.0010
8 4 26 -0.2192 0.0016
8 5 0 -0.2197 0.0071
8 5 1 0.0760 0.0129
8 5 2 -0.2299 -0.0030
8 5 3 0.0865 0.0061
8 5 4 -0.0407 -0.0088
8 5 5 0.0726 -0.0008
8 5 6 0.4394 -0.0029
8 5 7 0.1733 -0.0021
8 5 8 0.6428 0.0030
8 5 9 0.0892 -0.0021
8 5 10 0.1895 0.0008
8 5 11 -0.0743 -0.0002
8 5 12 -0.2446 0.0004
8 5 13 -0.0657 0.0023
8 5 14 0.1234 0.0021
8 5 15 -0.1244 0.0009
8 5 16 0.8899 0.0000
8 5 17 -0.2268 -0.0009
8 5 18 1.0806 -0.0003
8 5 19 -0.1758 -0.0009
8 5 20 0.5556 0.0003
8 5 21 -0.2413 -0.0020
8 5 22 0.0178 -0.0032
8 5 23 -0.3988 -0.0017
8 5 24 -0.0598 -0.0024
8 5 25 -0.2851 0.0005
8 6 0 -0.4294 -0.0043
8 6 1 0.1512 -0.0074
8 6 2 -0.4570 0.0012
8 6 3 0.1200 -0.0025
8 6 4 -0.4674 0.0027
8 6 5 -0.2381 0.0043
8 6 6 -0.3272 -0.0025
8 6 7 -0.4013 0.0037
8 6 8 -0.1126 -0.0080
8 6 9 -0.4627 -0.0041
8 6 10 -0.1104 -0.0071
8 6 11 -0.6334 -0.0046
8 6 12 -0.2966 -0.0036
8 6 13 -0.5651 0.0002
8 6 14 -0.3305 -0.0012
8 6 15 -0.1483 -0.0010
8 6 16 -0.2529 0.0021
8 6 17 0.1230 -0.0027
8 6 18 -0.3377 0.0032
8 6 19 -0.0028 0.0009
8 6 20 -0.3452 0.0004
8 6 21 -0.1935 0.0028
8 6 22 0.0023 -0.0002
8 6 23 -0.0963 0.0016
8 6 24 0.2768 0.0024
8 7 0 -0.2363 0.0019
8 7 1 -0.0449 0.0044
8 7 2 -0.2089 0.0001
8 7 3 -0.1180 0.0034
8 7 4 -0.0428 -0.0009
8 7 5 -0.0491 0.0033
8 7 6 0.3324 0.0046
8 7 7 0.1856 0.0036
8 7 8 0.4938 0.0097
8 7 9 0.3212 0.0021
8 7 10 0.0136 0.0043
8 7 11 0.1887 -0.0000
8 7 12 -0.4486 -0.0017
8 7 13 -0.1134 0.0004
8 7 14 -0.2443 -0.0006
8 7 15 -0.3750 0.0004
8 7 16 -0.0496 -0.0000
8 7 17 -0.3553 -0.0018
8 7 18 -0.2980 -0.0007
8 7 19 -0.1040 -0.0020
8 7 20 -0.3389 0.0005
8 7 21 -0.0041 -0.0014
8 7 22 -0.0277 0.0011
8 7 23 -0.1046 -0.0021
8 7 24 0.1482 0.0017
8 8 0 0.0894 -0.0161
8 8 1 0.0186 -0.0012
8 8 2 0.1478 -0.0107
8 8 3 0.0092 -0.0004
8 8 4 0.0701 -0.0011
8 8 5 -0.0547 0.0031
8 8 6 -0.2072 0.0042
8 8 7 -0.1768 0.0040
8 8 8 -0.2233 0.0013
8 8 9 -0.4163 -0.0002
8 8 10 0.1059 -0.0027
8 8 11 -0.5614 -0.0015
8 8 12 0.4093 0.0001
8 8 13 -0.2929 -0.0004
8 8 14 0.5646 0.0039
8 8 15 0.1275 -0.0019
8 8 16 0.6118 0.0014
8 8 17 0.1294 -0.0020
8 8 18 0.5064 -0.0015
8 8 19 -0.1835 0.0010
8 8 20 0.3186 -0.0007
8 8 21 -0.2429 0.0012
8 8 22 0.1577 -0.0012
8 9 0 0.5077 0.0116
8 9 1 0.0786 -0.0111
8 9 2 0.2646 0.0065
8 9 3 0.0503 -0.0039
8 9 4 -0.1260 -0.0013
8 9 5 -0.1351 -0.0015
8 9 6 -0.0886 -0.0017
8 9 7 -0.0268 -0.0028
8 9 8 0.2213 0.0017
8 9 9 0.2718 -0.0013
8 9 10 0.0994 0.0006
8 9 11 0.1207 -0.0002
8 9 12 -0.3111 -0.0011
8 9 13 -0.3228 0.0010
8 9 14 -0.3303 0.0007
8 9 15 -0.3361 0.0031
8 9 16 -0.1529 0.0005
8 9 17 -0.0997 0.0017
8 9 18 -0.2413 -0.0014
8 9 19 -0.1585 -0.0007
8 9 20 -0.3384 -0.0002
8 9 21 -0.2552 -0.0002
8 10 0 0.1624 -0.0094
8 10 1 0.0765 0.0015
8 10 2 0.0521 -0.0007
8 10 3 0.1415 -0.0022
8 10 4 -0.2156 0.0027
8 10 5 0.0119 -0.0022
8 10 6 -0.3475 0.0014
8 10 7 -0.1629 -0.0010
8 10 8 -0.1574 -0.0001
8 10 9 -0.1217 -0.0038
8 10 10 0.0035 -0.0025
8 10 11 0.0690 -0.0044
8 10 12 -0.0630 -0.0026
8 10 13 0.1399 0.0010
8 10 14 0.0224 0.0005
8 10 15 0.0432 0.0039
8 10 16 0.2627 0.0021
8 10 17 -0.0612 0.0008
8 10 18 0.1514 0.0016
8 10 19 0.0042 -0.0005
8 10 20 -0.1877 0.0008
8 11 0 0.3098 0.0003
8 11 1 0.3017 -0.0045
8 11 2 0.4049 -0.0063
8 11 3 0.5703 0.0002
8 11 4 0.4352 -0.0049
8 11 5 0.2458 0.0001
8 11 6 0.2084 -0.0019
8 11 7 -0.1084 -0.0009
8 11 8 0.0176 -0.0019
8 11 9 -0.0169 0.0007
8 11 10 0.0177 -0.0013
8 11 11 -0.0224 -0.0002
8 11 12 0.0290 -0.0001
8 11 13 -0.5206 -0.0009
8 11 14 0.0968 0.0001
8 11 15 -0.8335 0.0013
8 11 16 0.3559 -0.0007
8 11 17 -0.5519 0.0004
8 11 18 0.5257 -0.0020
8 12 0 -0.0322 0.0037
8 12 1 -0.2329 0.0023
8 12 2 0.2117 0.0050
8 12 3 -0.4056 0.0033
8 12 4 0.5205 0.0024
8 12 5 -0.1991 0.0029
8 12 6 0.4077 0.0018
8 12 7 0.0261 0.0012
8 12 8 0.1582 0.0032
8 12 9 0.1790 0.0017
8 12 10 0.1907 0.0003
8 12 11 0.2334 0.0025
8 12 12 0.3348 -0.0027
8 12 13 0.0947 0.0013
8 12 14 0.2907 -0.0001
8 12 15 -0.0689 -0.0010
8 12 16 0.0889 0.0017
8 13 0 -0.6655 -0.0002
8 13 1 -0.2112 -0.0016
8 13 2 -0.5344 -0.0016
8 13 3 -0.3483 -0.0025
8 13 4 -0.3174 0.0001
8 13 5 -0.1772 -0.0003
8 13 6 -0.3530 0.0006
8 13 7 -0.1105 0.0020
8 13 8 -0.6138 0.0004
8 13 9 -0.1630 0.0008
8 13 10 -0.6360 0.0025
8 13 11 -0.2569 -0.0011
8 13 12 -0.2853 0.0021
8 13 13 -0.4521 -0.0008
8 14 0 -0.2518 -0.0020
8 14 1 -0.0781 -0.0001
8 14 2 -0.3141 -0.0009
8 14 3 0.0424 0.0009
8 14 4 -0.2431 -0.0008
8 14 5 0.3604 -0.0020
8 14 6 0.1090 -0.0023
8 14 7 0.2912 -0.0047
8 14 8 0.3768 -0.0036
8 14 9 -0.0603 -0.0027
9 0 2 -0.3522 0.0021
9 0 4 -0.0246 0.0039
9 0 6 0.0221 -0.0006
9 0 8 -0.5208 -0.0058
9 0 10 -0.5759 -0.0026
9 0 12 -0.0046 0.0041
9 0 14 0.2611 0.0045
9 0 16 -0.0229 -0.0007
9 0 18 -0.3244 -0.0051
9 0 20 -0.3251 -0.0041
9 0 22 -0.2599 0.0000
9 0 24 -0.3588 0.0012
9 0 26 -0.3662 -0.0001
9 1 1 -0.9140 0.0072
9 1 2 -0.1292 -0.0017
9 1 3 -0.4167 0.0083
9 1 4 -0.1214 -0.0022
9 1 5 0.3245 0.0021
9 1 6 0.0728 -0.0012
9 1 7 0.5203 -0.0011
9 1 8 0.2517 0.0030
9 1 9 0.0340 -0.0004
9 1 10 0.3606 0.0040
9 1 11 -0.3407 -0.0010
9 1 12 0.5867 0.0004
9 1 13 -0.4510 -0.0013
9 1 14 0.6848 -0.0013
9 1 15 -0.6765 0.0018
9 1 16 0.2896 0.0001
9 1 17 -0.7088 0.0044
9 1 18 -0.1542 0.0005
9 1 19 -0.3481 0.0023
9 1 20 -0.1151 0.0002
9 1 21 -0.1512 -0.0005
9 1 22 0.0095 0.0007
9 1 23 -0.2073 0.0000
9 1 24 -0.2047 -0.0000
9 1 25 -0.0702 0.0006
9 1 26 -0.3904 -0.0018
9 2 1 0.4250 -0.0068
9 2 2 -0.3859 0.0001
9 2 3 0.1282 -0.0109
9 2 4 -0.2102 0.0076
9 2 5 0.1423 -0.0023
9 2 6 -0.0511 0.0058
9 2 7 0.1636 0.0019
9 2 8 -0.4047 -0.0056
9 2 9 -0.1442 0.0004
9 2 10 -0.6806 -0.0064
9 2 11 -0.1660 0.0001
9 2 12 -0.3256 0.0014
9 2 13 0.2810 0.0001
9 2 14 0.2185 0.0002
9 2 15 0.4875 0.0008
9 2 16 0.2764 -0.0009
9 2 17 0.1066 0.0012
9 2 18 -0.1029 0.0036
9 2 19 -0.4528 -0.0011
9 2 20 -0.3898 0.0004
9 2 21 -0.6287 -0.0006
9 2 22 -0.3826 -0.0042
9 2 23 -0.3690 0.0024
9 2 24 -0.2796 0.0002
9 2 25 -0.1363 0.0001
9 3 1 1.1572 -0.0052
9 3 2 0.0998 -0.0071
9 3 3 0.8202 0.0080
9 3 4 0.0545 -0.0032
9 3 5 0.5589 0.0065
9 3 6 0.1083 -0.0011
9 3 7 0.3803 -0.0027
9 3 8 0.1243 -0.0001
9 3 9 0.0165 -0.0048
9 3 10 -0.0723 0.0003
9 3 11 -0.2841 -0.0013
9 3 12 -0.0354 0.0003
9 3 13 -0.0771 -0.0019
9 3 14 0.2108 0.0013
9 3 15 0.3802 -0.0036
9 3 16 0.0315 0.0005
9 3 17 0.4595 -0.0009
9 3 18 -0.2803 -0.0028
9 3 19 0.1470 0.0013
9 3 20 -0.0074 -0.0036
9 3 21 -0.0517 -0.0002
9 3 22 0.4108 -0.0005
9 3 23 0.0456 -0.0004
9 3 24 0.2910 0.0015
9 3 25 0.1633 0.0009
9 4 1 -0.5994 0.0134
9 4 2 -0.1241 0.0037
9 4 3 -1.0884 0.0019
9 4 4 -0.0900 0.0011
9 4 5 -1.0891 -0.0014
9 4 6 0.0854 0.0032
9 4 7 -0.5533 0.0015
9 4 8 -0.0049 0.0014
9 4 9 -0.2402 0.0020
9 4 10 -0.3379 -0.0007
9 4 11 -0.2444 0.0027
9 4 12 -0.2435 0.0024
9 4 13 -0.1187 0.0040
9 4 14 0.3191 0.0018
9 4 15 0.2112 0.0008
9 4 16 0.6770 -0.0013
9 4 17 0.3885 -0.0011
9 4 18 0.5373 -0.0009
9 4 19 0.2054 0.0021
9 4 20 0.0980 -0.0020
9 4 21 -0.0255 0.0028
9 4 22 -0.2251 -0.0017
9 4 23 0.0235 0.0005
9 4 24 -0.0833 0.0024
9 4 25 0.1211 0.0001
9 5 1 0.9490 -0.0110
9 5 2 0.1020 -0.0148
9 5 3 0.4708 -0.0037
9 5 4 0.1079 0.0015
9 5 5 -0.0498 -0.0007
9 5 6 0.2357 0.0077
9 5 7 -0.1714 -0.0010
9 5 8 0.4694 0.0012
9 5 9 -0.1139 0.0023
9 5 10 0.4977 -0.0033
9 5 11 -0.2806 0.0050
9 5 12 0.3119 0.0008
9 5 13 -0.4162 0.0025
9 5 14 0.1367 0.0038
9 5 15 -0.3064 0.0003
9 5 16 0.0772 0.0000
9 5 17 -0.3401 0.0005
9 5 18 0.2015 -0.0035
9 5 19 -0.5336 -0.0013
9 5 20 0.4460 -0.0024
9 5 21 -0.3928 -0.0025
9 5 22 0.5084 -0.0005
9 5 23 0.0032 0.0001
9 5 24 0.2718 0.0003
9 6 1 -0.3173 0.0004
9 6 2 -0.1265 0.0085
9 6 3 -0.5596 -0.0013
9 6 4 -0.1914 -0.0022
9 6 5 -0.6788 -0.0009
9 6 6 -0.0845 -0.0065
9 6 7 -0.4410 0.0025
9 6 8 -0.0484 -0.0049
9 6 9 -0.1271 0.0000
9 6 10 -0.2048 -0.0012
9 6 11 0.0195 -0.0036
9 6 12 -0.2146 0.0030
9 6 13 0.1720 -0.0010
9 6 14 -0.0622 0.0029
9 6 15 0.3256 -0.0003
9 6 16 -0.0253 -0.0003
9 6 17 0.2969 -0.0018
9 6 18 -0.0421 -0.0001
9 6 19 0.2211 0.0014
9 6 20 -0.0843 0.0014
9 6 21 0.1886 0.0020
9 6 22 -0.2470 0.0009
9 6 23 0.0990 -0.0016
9 7 1 0.8285 -0.0039
9 7 2 -0.1217 -0.0131
9 7 3 0.2974 -0.0015
9 7 4 -0.0865 0.0031
9 7 5 -0.1600 0.0015
9 7 6 0.0855 0.0078
9 7 7 -0.1318 0.0011
9 7 8 0.2104 -0.0008
9 7 9 0.0714 0.0001
9 7 10 0.1287 -0.0062
9 7 11 0.0551 0.0011
9 7 12 -0.0180 -0.0027
9 7 13 -0.0358 0.0018
9 7 14 0.0664 0.0004
9 7 15 -0.0354 0.0004
9 7 16 0.2661 0.0008
9 7 17 -0.0717 -0.0011
9 7 18 0.2297 0.0015
9 7 19 -0.1072 -0.0009
9 7 20 0.0892 0.0010
9 7 21 -0.0298 0.0006
9 7 22 0.1575 -0.0004
9 8 1 0.4324 0.0013
9 8 2 -0.4343 0.0081
9 8 3 -0.0738 0.0031
9 8 4 -0.4258 0.0008
9 8 5 -0.2431 -0.0009
9 8 6 -0.1144 -0.0016
9 8 7 0.3285 -0.0004
9 8 8 0.0239 0.0019
9 8 9 0.7990 0.0001
9 8 10 -0.1424 0.0023
9 8 11 0.5415 -0.0022
9 8 12 -0.2777 0.0004
9 8 13 0.2286 -0.0019
9 8 14 -0.1965 0.0012
9 8 15 0.2483 -0.0020
9 8 16 -0.1468 0.0001
9 8 17 0.0676 -0.0029
9 8 18 -0.2195 -0.0028
9 8 19 -0.2518 0.0005
9 8 20 -0.1481 -0.0016
9 8 21 -0.1671 0.0024
9 9 1 0.5721 -0.0072
9 9 2 0.3124 -0.0070
9 9 3 0.1348 -0.0031
9 9 4 0.1566 -0.0007
9 9 5 -0.1611 0.0026
9 9 6 -0.1759 0.0025
9 9 7 0.0084 0.0030
9 9 8 -0.2146 -0.0008
9 9 9 0.2108 0.0000
9 9 10 -0.0799 -0.0033
9 9 11 -0.0604 0.0001
9 9 12 -0.0274 0.0005
9 9 13 -0.4913 0.0017
9 9 14 0.0625 0.0035
9 9 15 -0.4136 0.0004
9 9 16 0.1974 0.0011
9 9 17 0.0491 -0.0013
9 9 18 0.1579 -0.0015
9 9 19 0.1898 -0.0005
9 9 20 0.0292 -0.0006
9 10 1 0.3188 0.0002
9 10 2 -0.0872 -0.0033
9 10 3 0.1003 -0.0021
9 10 4 -0.3656 0.0011
9 10 5 -0.0856 -0.0032
9 10 6 -0.5449 -0.0001
9 10 7 -0.0583 0.0000
9 10 8 -0.2191 0.0011
9 10 9 -0.0723 0.0027
9 10 10 0.2022 0.0030
9 10 11 -0.3477 0.0008
9 10 12 0.0268 0.0012
9 10 13 -0.5157 -0.0005
9 10 14 -0.3925 0.0009
9 10 15 -0.3162 0.0012
9 10 16 -0.3858 0.0011
9 10 17 -0.1296 0.0011
9 10 18 -0.1900 -0.0007
9 11 1 -0.7244 -0.0007
9 11 2 0.0604 -0.0025
9 11 3 -0.2645 0.0010
9 11 4 -0.0694 -0.0005
9 11 5 -0.0510 0.0010
9 11 6 -0.2429 0.0024
9 11 7 -0.2212 0.0006
9 11 8 -0.1977 -0.0000
9 11 9 -0.2741 -0.0006
9 11 10 -0.0282 -0.0035
9 11 11 -0.1124 -0.0020
9 11 12 -0.0493 -0.0024
9 11 13 -0.0458 -0.0011
9 11 14 -0.2421 -0.0006
9 11 15 -0.0875 0.0004
9 11 16 -0.2945 -0.0013
9 12 1 -0.1038 -0.0023
9 12 2 0.0891 0.0024
9 12 3 -0.1024 -0.0026
9 12 4 0.3990 0.0005
9 12 5 -0.0852 0.0002
9 12 6 0.5650 -0.0010
9 12 7 -0.0324 0.0007
9 12 8 0.3971 0.0011
9 12 9 0.1099 0.0017
9 12 10 0.1111 0.0016
9 12 11 0.2761 0.0027
9 12 12 -0.2158 -0.0017
9 12 13 0.2698 -0.0001
9 12 14 -0.4658 -0.0027
9 13 1 -0.5223 0.0010
9 13 2 -0.3249 0.0006
9 13 3 -0.1713 0.0002
9 13 4 -0.0943 0.0018
9 13 5 0.2043 -0.0010
9 13 6 0.2078 0.0003
9 13 7 0.3686 -0.0009
9 13 8 0.0472 -0.0016
9 13 9 0.3522 -0.0010
9 13 10 -0.2306 -0.0019
9 14 1 -0.0519 0.0012
9 14 2 -0.1248 -0.0041
9 14 3 -0.2900 0.0029
9 14 4 -0.1906 -0.0018
10 0 0 -0.0380 -0.0041
10 0 2 -0.3540 -0.0037
10 0 4 -0.7160 -0.0038
10 0 6 -0.6595 -0.0039
10 0 8 -0.5070 -0.0028
10 0 10 -0.2424 -0.0014
10 0 12 0.0867 -0.0005
10 0 14 0.0470 0.0004
10 0 16 0.0008 0.0016
10 0 18 0.3284 0.0016
10 0 20 0.1972 0.0005
10 0 22 -0.6066 0.0002
10 0 24 -0.8362 0.0006
10 1 0 1.7887 0.0014
10 1 1 -0.2307 0.0015
10 1 2 1.4134 0.0015
10 1 3 -0.3006 0.0011
10 1 4 0.7493 0.0054
10 1 5 0.0332 0.0025
10 1 6 0.3759 0.0038
10 1 7 0.1937 0.0017
10 1 8 0.2847 -0.0012
10 1 9 0.2883 0.0011
10 1 10 0.3974 -0.0018
10 1 11 0.5243 0.0012
10 1 12 0.6816 -0.0011
10 1 13 0.4454 -0.0021
10 1 14 0.7842 0.0008
10 1 15 -0.1063 -0.0034
10 1 16 0.4214 0.0033
10 1 17 -0.4750 -0.0001
10 1 18 -0.1183 -0.0006
10 1 19 -0.2581 -0.0007
10 1 20 -0.3417 -0.0036
10 1 21 0.0658 -0.0035
10 1 22 -0.1967 0.0012
10 1 23 -0.0108 -0.0004
10 1 24 -0.0253 0.0014
10 2 0 0.7706 0.0032
10 2 1 0.0346 0.0007
10 2 2 0.3737 0.0078
10 2 3 0.0907 -0.0033
10 2 4 -0.2029 0.0038
10 2 5 0.3274 -0.0025
10 2 6 -0.2546 -0.0026
10 2 7 0.6539 0.0018
10 2 8 -0.0111 -0.0025
10 2 9 0.5329 0.0013
10 2 10 0.1900 0.0009
10 2 11 0.2114 -0.0019
10 2 12 0.3859 0.0020
10 2 13 0.2338 -0.0013
10 2 14 0.5435 0.0001
10 2 15 0.1988 0.0007
10 2 16 0.5520 -0.0013
10 2 17 -0.0720 0.0006
10 2 18 0.3729 0.0006
10 2 19 0.0596 0.0006
10 2 20 0.0391 0.0017
10 2 21 0.4484 0.0019
10 2 22 -0.1760 -0.0007
10 2 23 0.3638 0.0021
10 2 24 -0.0394 -0.0021
10 3 0 0.5590 -0.0022
10 3 1 0.0606 -0.0011
10 3 2 0.1796 -0.0015
10 3 3 0.2346 -0.0051
10 3 4 -0.3655 0.0036
10 3 5 0.4028 -0.0034
10 3 6 -0.4081 0.0060
10 3 7 0.3300 -0.0028
10 3 8 -0.1513 0.0017
10 3 9 0.0220 -0.0039
10 3 10 0.1146 -0.0011
10 3 11 -0.2009 -0.0009
10 3 12 0.3270 -0.0010
10 3 13 -0.2051 0.0003
10 3 14 0.2936 -0.0027
10 3 15 -0.1413 -0.0011
10 3 16 -0.0132 -0.0039
10 3 17 -0.0686 0.0009
10 3 18 -0.2842 -0.0028
10 3 19 0.0127 0.0006
10 3 20 -0.2948 -0.0011
10 3 21 0.0292 -0.0021
10 3 22 -0.1159 0.0009
10 3 23 0.0052 0.0013
10 3 24 0.0305 0.0017
10 4 0 1.0761 0.0022
10 4 1 -0.0907 -0.0015
10 4 2 0.7017 0.0074
10 4 3 -0.3278 0.0035
10 4 4 -0.1138 0.0018
10 4 5 -0.4052 0.0054
10 4 6 -0.6029 -0.0049
10 4 7 -0.1737 0.0033
10 4 8 -0.4331 -0.0014
10 4 9 -0.0883 0.0020
10 4 10 -0.2113 0.0034
10 4 11 -0.2643 0.0021
10 4 12 -0.2851 0.0015
10 4 13 -0.2272 0.0017
10 4 14 -0.2387 -0.0011
10 4 15 0.1041 -0.0004
10 4 16 -0.0528 0.0000
10 4 17 0.4128 -0.0017
10 4 18 -0.1279 0.0014
10 4 19 0.5055 0.0007
10 4 20 -0.3231 0.0009
10 4 21 0.2852 0.0030
10 4 22 -0.2996 0.0002
10 4 23 -0.0603 0.0014
10 5 0 0.0323 -0.0101
10 5 1 -0.0117 0.0002
10 5 2 -0.0390 -0.0092
10 5 3 0.0870 -0.0057
10 5 4 -0.0450 -0.0031
10 5 5 0.4034 -0.0062
10 5 6 0.1403 0.0030
10 5 7 0.6164 -0.0029
10 5 8 0.2263 0.0016
10 5 9 0.4191 -0.0021
10 5 10 0.1101 -0.0020
10 5 11 0.1631 -0.0006
10 5 12 0.0399 0.0002
10 5 13 0.1831 0.0004
10 5 14 0.0608 0.0018
10 5 15 0.1703 -0.0008
10 5 16 0.0837 -0.0016
10 5 17 -0.0414 0.0006
10 5 18 0.2207 -0.0022
10 5 19 -0.1839 0.0014
10 5 20 0.4105 -0.0005
10 5 21 -0.1863 -0.0014
10 5 22 0.3429 -0.0008
10 5 23 -0.1432 -0.0008
10 6 0 -0.1714 0.0021
10 6 1 -0.1887 -0.0032
10 6 2 -0.3227 0.0029
10 6 3 -0.2093 0.0036
10 6 4 -0.5933 0.0020
10 6 5 0.1952 0.0054
10 6 6 -0.5322 -0.0008
10 6 7 0.4274 0.0012
10 6 8 -0.0518 -0.0007
10 6 9 0.3112 -0.0002
10 6 10 0.2893 0.0014
10 6 11 0.1416 0.0009
10 6 12 0.2468 0.0011
10 6 13 0.0783 0.0002
10 6 14 0.1675 -0.0010
10 6 15 0.1030 -0.0005
10 6 16 0.1154 -0.0020
10 6 17 0.1711 0.0006
10 6 18 -0.0583 -0.0013
10 6 19 0.2151 0.0016
10 6 20 -0.2024 -0.0001
10 6 21 0.1673 0.0006
10 6 22 -0.2308 0.0003
10 7 0 0.0165 -0.0085
10 7 1 -0.0805 0.0066
10 7 2 -0.1406 -0.0021
10 7 3 -0.0931 -0.0024
10 7 4 -0.2880 -0.0005
10 7 5 0.1220 -0.0060
10 7 6 0.0195 -0.0012
10 7 7 0.1680 -0.0005
10 7 8 0.4603 -0.0028
10 7 9 -0.2508 0.0022
10 7 10 0.3208 -0.0043
10 7 11 -0.5765 0.0002
10 7 12 -0.2345 -0.0010
10 7 13 -0.2591 -0.0002
10 7 14 -0.4680 0.0024
10 7 15 0.1315 0.0001
10 7 16 -0.3082 0.0008
10 7 17 -0.0639 -0.0002
10 7 18 -0.1050 0.0014
10 7 19 -0.4194 0.0008
10 7 20 0.0416 0.0034
10 7 21 -0.3762 0.0011
10 8 0 0.8211 0.0017
10 8 1 -0.0853 -0.0138
10 8 2 0.3743 0.0004
10 8 3 -0.2754 -0.0021
10 8 4 -0.1589 0.0021
10 8 5 -0.4318 0.0057
10 8 6 0.1003 0.0024
10 8 7 -0.3869 0.0020
10 8 8 0.5052 0.0010
10 8 9 -0.2163 -0.0026
10 8 10 0.1865 0.0006
10 8 11 -0.2717 -0.0009
10 8 12 -0.4591 -0.0001
10 8 13 -0.4729 0.0017
10 8 14 -0.6491 -0.0012
10 8 15 -0.3549 0.0011
10 8 16 -0.4169 -0.0006
10 8 17 0.0066 -0.0003
10 8 18 -0.2019 0.0001
10 8 19 0.1805 -0.0000
10 9 0 -0.0431 -0.0123
10 9 1 0.0345 0.0040
10 9 2 -0.1780 -0.0038
10 9 3 -0.0545 0.0021
10 9 4 -0.3257 -0.0010
10 9 5 -0.3927 0.0002
10 9 6 -0.0305 -0.0016
10 9 7 -0.6486 0.0005
10 9 8 0.5336 -0.0005
10 9 9 -0.5028 0.0004
10 9 10 0.5890 -0.0010
10 9 11 -0.1377 -0.0028
10 9 12 0.1134 -0.0014
10 9 13 0.0742 -0.0040
10 9 14 -0.1074 0.0005
10 9 15 0.0400 -0.0025
10 9 16 0.0252 0.0007
10 9 17 -0.1048 -0.0015
10 9 18 0.0354 -0.0001
10 10 0 0.2701 0.0031
10 10 1 0.1792 -0.0043
10 10 2 0.1230 -0.0014
10 10 3 0.1720 -0.0024
10 10 4 -0.2103 0.0003
10 10 5 -0.1581 0.0013
10 10 6 -0.4561 0.0030
10 10 7 -0.0927 0.0021
10 10 8 -0.3622 0.0012
10 10 9 0.2466 0.0015
10 10 10 -0.0381 -0.0009
10 10 11 0.1504 0.0026
10 10 12 0.0657 -0.0002
10 10 13 -0.2658 0.0027
10 10 14 -0.1510 0.0007
10 10 15 -0.3281 0.0004
10 10 16 -0.2428 0.0000
10 11 0 -0.5344 0.0011
10 11 1 0.0281 0.0001
10 11 2 -0.4450 -0.0002
10 11 3 0.1422 0.0010
10 11 4 -0.2524 -0.0001
10 11 5 0.1676 0.0001
10 11 6 -0.0939 0.0008
10 11 7 -0.0490 -0.0004
10 11 8 -0.0498 0.0013
10 11 9 -0.2272 0.0003
10 11 10 -0.1028 0.0012
10 11 11 -0.2142 -0.0017
10 11 12 -0.1304 0.0013
10 11 13 -0.1650 -0.0031
10 11 14 -0.0535 0.0020
10 12 0 -0.3490 -0.0019
10 12 1 0.0898 -0.0022
10 12 2 -0.2713 -0.0007
10 12 3 0.1788 -0.0005
10 12 4 -0.2413 0.0001
10 12 5 0.0695 0.0017
10 12 6 -0.3457 -0.0003
10 12 7 -0.1824 0.0005
10 12 8 -0.2357 -0.0016
10 12 9 -0.3850 -0.0024
10 12 10 0.1435 -0.0017
10 12 11 -0.3808 -0.0016
10 13 0 -0.0102 -0.0015
10 13 1 0.0294 0.0030
10 13 2 -0.0663 -0.0008
10 13 3 0.0899 0.0004
10 13 4 0.0340 0.0001
10 13 5 0.0558 -0.0004
10 13 6 0.3954 -0.0011
11 0 2 -0.1343 -0.0041
11 0 4 0.1192 -0.0036
11 0 6 0.4344 -0.0013
11 0 8 0.5400 -0.0004
11 0 10 0.5314 -0.0005
11 0 12 0.2168 -0.0001
11 0 14 -0.4744 0.0018
11 0 16 -0.7681 0.0030
11 0 18 -0.1281 0.0011
11 0 20 0.6306 -0.0008
11 0 22 0.5848 -0.0001
11 1 1 0.9917 -0.0011
11 1 2 0.5440 -0.0002
11 1 3 0.0131 0.0039
11 1 4 0.5830 -0.0040
11 1 5 -0.5741 0.0017
11 1 6 0.2949 -0.0005
11 1 7 -0.3574 -0.0031
11 1 8 -0.0298 0.0019
11 1 9 0.0459 -0.0053
11 1 10 -0.2314 0.0006
11 1 11 0.2664 -0.0037
11 1 12 -0.1952 0.0009
11 1 13 0.2724 -0.0007
11 1 14 -0.2213 0.0012
11 1 15 0.3494 0.0016
11 1 16 -0.5207 -0.0000
11 1 17 0.7271 0.0032
11 1 18 -0.5464 -0.0002
11 1 19 0.7553 0.0023
11 1 20 -0.0518 0.0005
11 1 21 -0.0495 -0.0013
11 1 22 0.2647 0.0011
11 1 23 -0.7337 -0.0022
11 2 1 0.7401 0.0012
11 2 2 0.0442 0.0013
11 2 3 0.5489 -0.0024
11 2 4 0.1540 -0.0017
11 2 5 0.3801 -0.0040
11 2 6 0.1754 -0.0010
11 2 7 0.2613 -0.0033
11 2 8 0.0029 0.0017
11 2 9 0.2324 -0.0006
11 2 10 -0.2840 0.0025
11 2 11 0.4282 0.0007
11 2 12 -0.5516 -0.0007
11 2 13 0.5571 0.0004
11 2 14 -0.5567 -0.0025
11 2 15 0.1524 0.0017
11 2 16 -0.1295 0.0012
11 2 17 -0.4916 0.0015
11 2 18 0.3440 0.0027
11 2 19 -0.5989 -0.0008
11 2 20 0.2950 -0.0002
11 2 21 -0.1393 0.0001
11 2 22 -0.1057 0.0004
11 3 1 0.2316 -0.0050
11 3 2 0.2991 0.0014
11 3 3 0.0432 -0.0012
11 3 4 0.1401 -0.0003
11 3 5 -0.0212 -0.0012
11 3 6 -0.1366 -0.0012
11 3 7 0.0960 0.0007
11 3 8 -0.3245 -0.0026
11 3 9 0.0639 0.0013
11 3 10 -0.4255 -0.0029
11 3 11 -0.0965 -0.0016
11 3 12 -0.1553 -0.0006
11 3 13 0.1402 -0.0017
11 3 14 0.2804 -0.0002
11 3 15 0.7325 0.0006
11 3 16 0.3169 -0.0020
11 3 17 0.8838 0.0007
11 3 18 0.1470 -0.0009
11 3 19 0.3528 -0.0010
11 3 20 0.1184 0.0014
11 3 21 -0.1810 -0.0018
11 3 22 0.0213 -0.0004
11 4 1 -0.6909 -0.0004
11 4 2 -0.1819 -0.0005
11 4 3 -0.4357 0.0017
11 4 4 -0.1861 -0.0002
11 4 5 -0.1844 0.0038
11 4 6 -0.1749 0.0013
11 4 7 -0.1605 -0.0001
11 4 8 -0.3149 0.0038
11 4 9 -0.1666 -0.0046
11 4 10 -0.3932 0.0055
11 4 11 0.0249 -0.0029
11 4 12 -0.2465 0.0027
11 4 13 0.1093 0.0002
11 4 14 -0.1577 -0.0018
11 4 15 -0.0901 0.0006
11 4 16 -0.3096 -0.0001
11 4 17 -0.0656 0.0011
11 4 18 -0.4243 0.0026
11 4 19 0.3549 0.0014
11 4 20 -0.3038 -0.0005
11 4 21 0.5087 0.0008
11 5 1 -0.7560 -0.0027
11 5 2 0.2435 0.0029
11 5 3 -0.6552 -0.0013
11 5 4 0.2807 -0.0004
11 5 5 -0.4725 -0.0024
11 5 6 0.0283 -0.0033
11 5 7 -0.0985 -0.0000
11 5 8 -0.4136 -0.0017
11 5 9 0.1215 0.0026
11 5 10 -0.7406 0.0006
11 5 11 -0.2046 0.0012
11 5 12 -0.6041 -0.0009
11 5 13 -0.4884 0.0001
11 5 14 -0.0107 -0.0027
11 5 15 -0.1402 0.0008
11 5 16 0.5285 -0.0020
11 5 17 0.3063 0.0006
11 5 18 0.5047 0.0001
11 5 19 0.2683 0.0005
11 5 20 0.0353 0.0012
11 5 21 -0.0509 0.0006
11 6 1 0.2717 -0.0018
11 6 2 -0.2089 -0.0042
11 6 3 0.1005 0.0022
11 6 4 0.0340 -0.0026
11 6 5 0.2125 0.0036
11 6 6 0.5207 0.0040
11 6 7 0.4905 -0.0000
11 6 8 0.6235 0.0054
11 6 9 0.4394 -0.0032
11 6 10 0.3248 0.0012
11 6 11 0.1792 -0.0004
11 6 12 0.1632 -0.0007
11 6 13 0.0993 0.0028
11 6 14 0.0774 -0.0007
11 6 15 0.0701 0.0013
11 6 16 -0.3157 -0.0010
11 6 17 -0.0608 0.0000
11 6 18 -0.6037 -0.0009
11 6 19 -0.0437 0.0000
11 6 20 -0.2906 -0.0008
11 7 1 -0.5061 0.0007
11 7 2 0.3493 0.0003
11 7 3 -0.8180 0.0036
11 7 4 0.4772 0.0014
11 7 5 -0.6784 0.0009
11 7 6 0.1054 -0.0041
11 7 7 0.0324 -0.0017
11 7 8 -0.4153 -0.0059
11 7 9 0.4634 -0.0006
11 7 10 -0.5093 -0.0011
11 7 11 0.1515 -0.0003
11 7 12 -0.2977 0.0020
11 7 13 -0.3079 -0.0018
11 7 14 -0.1009 0.0008
11 7 15 -0.3128 -0.0010
11 7 16 0.1014 -0.0006
11 7 17 -0.0572 0.0015
11 7 18 0.2358 0.0003
11 7 19 0.0296 0.0018
11 8 1 1.0359 -0.0027
11 8 2 0.0409 -0.0002
11 8 3 0.3764 0.0001
11 8 4 -0.0863 0.0002
11 8 5 -0.1544 0.0023
11 8 6 -0.0681 0.0027
11 8 7 0.0235 0.0037
11 8 8 0.1773 0.0025
11 8 9 0.4333 0.0024
11 8 10 0.2917 0.0003
11 8 11 0.3502 0.0012
11 8 12 0.2092 0.0008
11 8 13 -0.0324 0.0028
11 8 14 0.0948 0.0021
11 8 15 -0.1945 0.0031
11 8 16 -0.1052 0.0012
11 8 17 -0.1612 0.0006
11 9 1 0.3643 -0.0038
11 9 2 0.1869 -0.0049
11 9 3 -0.0643 -0.0043
11 9 4 -0.0927 -0.0013
11 9 5 -0.2104 -0.0023
11 9 6 -0.5028 -0.0029
11 9 7 -0.0506 -0.0032
11 9 8 -0.5950 -0.0048
11 9 9 -0.0254 -0.0045
11 9 10 -0.5786 -0.0015
11 9 11 -0.0551 -0.0028
11 9 12 -0.7056 0.0014
11 9 13 0.0630 -0.0001
11 9 14 -0.6667 -0.0003
11 9 15 0.1844 0.0015
11 9 16 -0.2573 -0.0017
11 10 1 0.3847 -0.0027
11 10 2 0.3986 0.0007
11 10 3 0.1671 0.0009
11 10 4 0.4963 -0.0005
11 10 5 -0.1060 0.0020
11 10 6 0.2180 -0.0004
11 10 7 -0.0745 0.0018
11 10 8 -0.0315 -0.0006
11 10 9 0.2241 0.0009
11 10 10 0.1052 -0.0017
11 10 11 0.3482 0.0004
11 10 12 0.3323 -0.0015
11 10 13 0.2607 0.0011
11 10 14 0.2150 0.0007
11 11 1 0.1314 0.0021
11 11 2 0.2334 0.0013
11 11 3 0.0035 0.0009
11 11 4 0.0061 0.0023
11 11 5 -0.1418 0.0008
11 11 6 -0.2840 0.0022
11 11 7 -0.1280 -0.0005
11 11 8 -0.2898 0.0011
11 11 9 0.0386 -0.0011
11 11 10 -0.2455 0.0005
11 11 11 0.0975 0.0012
11 12 1 -0.3452 -0.0012
11 12 2 0.0941 -0.0019
11 12 3 -0.1279 -0.0008
11 12 4 0.1710 -0.0012
11 12 5 0.1958 0.0012
11 12 6 0.0743 0.0007
11 12 7 0.2765 0.0023
12 0 0 -0.5743 0.0031
12 0 2 -0.7790 0.0015
12 0 4 -0.8876 -0.0004
12 0 6 -0.5279 -0.0013
12 0 8 -0.1620 -0.0010
12 0 10 -0.0232 0.0004
12 0 12 -0.0226 0.0011
12 0 14 -0.1128 0.0003
12 0 16 0.0578 -0.0002
12 0 18 0.5183 0.0000
12 0 20 0.5403 -0.0003
12 1 0 -0.2342 -0.0005
12 1 1 0.2804 0.0064
12 1 2 -0.1512 0.0008
12 1 3 0.5634 0.0023
12 1 4 -0.0197 0.0010
12 1 5 0.2497 -0.0004
12 1 6 -0.1252 0.0012
12 1 7 -0.3260 -0.0007
12 1 8 -0.5147 0.0005
12 1 9 -0.5102 0.0006
12 1 10 -0.6855 -0.0023
12 1 11 -0.3570 0.0009
12 1 12 -0.2761 -0.0026
12 1 13 -0.4657 0.0004
12 1 14 0.1834 0.0015
12 1 15 -0.6871 0.0003
12 1 16 0.0495 0.0026
12 1 17 -0.3494 -0.0012
12 1 18 -0.3312 -0.0009
12 1 19 0.2971 -0.0028
12 1 20 -0.2713 -0.0005
12 1 21 0.4364 -0.0013
12 2 0 0.4933 0.0009
12 2 1 0.1807 -0.0045
12 2 2 0.3017 0.0020
12 2 3 0.2782 -0.0004
12 2 4 0.0650 0.0001
12 2 5 0.0591 0.0026
12 2 6 0.1099 -0.0010
12 2 7 -0.1490 0.0022
12 2 8 0.1751 0.0009
12 2 9 -0.2002 -0.0003
12 2 10 0.0507 0.0022
12 2 11 0.0581 -0.0004
12 2 12 -0.0172 0.0018
12 2 13 0.3938 0.0003
12 2 14 0.2147 0.0018
12 2 15 0.1128 -0.0007
12 2 16 0.6035 0.0020
12 2 17 -0.5575 -0.0002
12 2 18 0.7206 0.0006
12 2 19 -0.6123 0.0011
12 2 20 0.3669 -0.0021
12 3 0 -0.7676 -0.0036
12 3 1 0.0012 0.0064
12 3 2 -0.5706 -0.0026
12 3 3 -0.0549 0.0013
12 3 4 -0.1307 -0.0007
12 3 5 -0.2003 -0.0046
12 3 6 0.1795 0.0005
12 3 7 -0.3599 -0.0044
12 3 8 0.1780 0.0002
12 3 9 -0.4913 0.0003
12 3 10 0.1156 -0.0003
12 3 11 -0.5449 0.0006
12 3 12 0.1205 -0.0007
12 3 13 -0.3148 -0.0025
12 3 14 -0.0160 -0.0004
12 3 15 0.2634 -0.0005
12 3 16 -0.1326 -0.0001
12 3 17 0.7066 0.0023
12 3 18 0.1928 -0.0008
12 3 19 0.5320 -0.0004
12 3 20 0.6311 -0.0005
12 4 0 -0.2781 -0.0011
12 4 1 0.1696 -0.0012
12 4 2 -0.4585 0.0013
12 4 3 0.2936 -0.0019
12 4 4 -0.6794 0.0031
12 4 5 0.1482 -0.0002
12 4 6 -0.4927 0.0034
12 4 7 0.0161 0.0017
12 4 8 -0.1929 0.0020
12 4 9 -0.0026 0.0013
12 4 10 -0.3512 -0.0011
12 4 11 0.1302 0.0005
12 4 12 -0.5027 -0.0017
12 4 13 0.3854 0.0006
12 4 14 0.0766 -0.0001
12 4 15 0.4844 0.0001
12 4 16 0.7188 -0.0005
12 4 17 0.3502 -0.0002
12 4 18 0.4923 -0.0015
12 4 19 0.2490 0.0005
12 5 0 -0.7568 0.0007
12 5 1 -0.0162 0.0012
12 5 2 -0.7242 0.0035
12 5 3 0.0092 0.0019
12 5 4 -0.5795 0.0041
12 5 5 0.0524 0.0017
12 5 6 -0.3232 0.0001
12 5 7 -0.0705 0.0015
12 5 8 -0.0284 -0.0022
12 5 9 -0.2712 0.0010
12 5 10 0.2499 0.0014
12 5 11 -0.2253 -0.0004
12 5 12 0.3181 0.0031
12 5 13 -0.0213 -0.0019
12 5 14 0.0817 -0.0001
12 5 15 -0.0744 -0.0014
12 5 16 -0.0176 0.0001
12 5 17 -0.2714 0.0001
12 5 18 0.3164 0.0031
12 5 19 -0.1533 0.0001
12 6 0 0.5500 -0.0051
12 6 1 0.2905 0.0014
12 6 2 0.3819 -0.0028
12 6 3 0.5660 -0.0002
12 6 4 0.1402 -0.0034
12 6 5 0.3376 -0.0022
12 6 6 0.2849 -0.0025
12 6 7 0.0785 -0.0032
12 6 8 0.6753 0.0014
12 6 9 0.1159 -0.0015
12 6 10 0.5738 0.0016
12 6 11 0.0917 0.0009
12 6 12 -0.0824 -0.0014
12 6 13 -0.1427 0.0017
12 6 14 -0.4601 -0.0021
12 6 15 -0.1234 0.0010
12 6 16 -0.2443 -0.0014
12 6 17 0.1489 -0.0002
12 6 18 0.0199 -0.0016
12 7 0 0.1777 -0.0013
12 7 1 -0.0682 -0.0010
12 7 2 -0.1456 -0.0017
12 7 3 -0.1554 0.0013
12 7 4 -0.6366 -0.0001
12 7 5 -0.0936 0.0035
12 7 6 -0.6452 -0.0003
12 7 7 0.0053 0.0008
12 7 8 -0.2707 -0.0017
12 7 9 -0.0725 -0.0028
12 7 10 0.0911 -0.0008
12 7 11 -0.1307 -0.0013
12 7 12 0.3640 0.0007
12 7 13 0.0361 0.0009
12 7 14 0.4675 -0.0000
12 7 15 0.1131 -0.0003
12 7 16 0.2411 -0.0009
12 8 0 0.5185 -0.0040
12 8 1 0.2042 0.0024
12 8 2 0.4142 -0.0006
12 8 3 0.4944 0.0019
12 8 4 0.2770 0.0010
12 8 5 0.4605 -0.0001
12 8 6 0.2415 0.0005
12 8 7 0.2475 -0.0011
12 8 8 0.1723 0.0003
12 8 9 0.2991 0.0026
12 8 10 0.0438 0.0014
12 8 11 0.5693 0.0051
12 8 12 -0.0507 0.0023
12 8 13 0.5759 0.0022
12 8 14 -0.0902 0.0017
12 8 15 0.2812 -0.0009
12 9 0 0.5142 0.0021
12 9 1 0.0471 -0.0013
12 9 2 0.2927 0.0010
12 9 3 -0.0183 -0.0017
12 9 4 -0.1361 0.0011
12 9 5 -0.2305 0.0003
12 9 6 -0.2527 0.0012
12 9 7 -0.3027 0.0010
12 9 8 0.0419 -0.0002
12 9 9 -0.2281 -0.0011
12 9 10 0.1899 -0.0012
12 9 11 -0.1179 -0.0016
12 9 12 -0.0214 0.0003
12 9 13 0.0397 0.0004
12 10 0 -0.4125 -0.0011
12 10 1 0.0091 -0.0016
12 10 2 -0.4111 -0.0003
12 10 3 -0.1309 -0.0007
12 10 4 -0.2210 0.0000
12 10 5 -0.3828 0.0001
12 10 6 0.1182 -0.0003
12 10 7 -0.4455 -0.0009
12 10 8 0.1182 -0.0006
12 10 9 -0.3798 -0.0018
12 10 10 -0.2224 0.0007
12 11 0 -0.2227 -0.0002
12 11 1 0.2861 -0.0011
12 11 2 -0.1697 0.0005
12 11 3 0.6020 -0.0009
12 11 4 -0.1006 0.0007
12 11 5 0.4112 0.0013
12 11 6 -0.0636 0.0009
13 0 2 -0.0554 -0.0011
13 0 4 0.0519 -0.0002
13 0 6 0.0641 0.0009
13 0 8 0.0286 -0.0000
13 0 10 0.2156 -0.0022
13 0 12 0.2161 -0.0025
13 0 14 -0.3689 -0.0004
13 0 16 -0.8555 0.0010
13 0 18 -0.5811 0.0010
13 1 1 -1.2076 0.0005
13 1 2 -0.2843 0.0018
13 1 3 -0.9255 -0.0020
13 1 4 -0.2165 0.0012
13 1 5 -0.3602 -0.0008
13 1 6 0.1492 -0.0003
13 1 7 0.0150 0.0024
13 1 8 0.3063 -0.0019
13 1 9 -0.0538 0.0034
13 1 10 0.1206 -0.0020
13 1 11 -0.1778 0.0009
13 1 12 0.0869 -0.0009
13 1 13 -0.1471 -0.0019
13 1 14 0.2884 -0.0004
13 1 15 -0.0467 -0.0019
13 1 16 0.2514 -0.0007
13 1 17 0.1791 -0.0005
13 1 18 -0.0098 -0.0009
13 2 1 0.0241 0.0018
13 2 2 0.0832 0.0002
13 2 3 -0.4982 0.0037
13 2 4 0.1073 -0.0003
13 2 5 -0.8319 0.0036
13 2 6 0.0800 -0.0003
13 2 7 -0.9166 0.0012
13 2 8 0.0663 0.0018
13 2 9 -1.1049 -0.0014
13 2 10 -0.0253 0.0025
13 2 11 -1.1141 -0.0013
13 2 12 -0.3242 0.0006
13 2 13 -0.6448 0.0016
13 2 14 -0.5376 0.0003
13 2 15 -0.1575 0.0026
13 2 16 -0.2756 0.0011
13 2 17 -0.0287 -0.0002
13 2 18 0.1814 -0.0004
13 3 1 0.2769 -0.0040
13 3 2 0.3528 0.0009
13 3 3 -0.1176 -0.0053
13 3 4 0.5464 -0.0002
13 3 5 -0.1652 -0.0037
13 3 6 0.5763 -0.0016
13 3 7 0.3360 -0.0008
13 3 8 0.3470 -0.0030
13 3 9 0.6461 0.0013
13 3 10 0.0323 -0.0026
13 3 11 0.3771 0.0012
13 3 12 0.1053 -0.0002
13 3 13 0.1682 -0.0008
13 3 14 0.3710 0.0015
13 3 15 0.4329 -0.0017
13 3 16 0.2389 0.0023
13 3 17 0.6178 -0.0004
13 3 18 -0.0710 0.0029
13 4 1 0.2604 0.0005
13 4 2 0.3035 -0.0006
13 4 3 0.2949 0.0027
13 4 4 0.1604 -0.0018
13 4 5 0.4455 0.0004
13 4 6 0.0620 -0.0012
13 4 7 0.6345 -0.0024
13 4 8 0.3563 0.0002
13 4 9 0.7342 -0.0014
13 4 10 0.4529 -0.0005
13 4 11 0.6284 -0.0001
13 4 12 0.0200 -0.0019
13 4 13 0.2320 -0.0013
13 4 14 -0.2914 0.0000
13 4 15 -0.1249 -0.0013
13 4 16 -0.0511 0.0018
13 4 17 0.0257 0.0001
13 5 1 -0.3807 -0.0009
13 5 2 0.2923 0.0029
13 5 3 -0.7612 -0.0013
13 5 4 0.0715 0.0041
13 5 5 -0.9396 -0.0015
13 5 6 -0.4119 0.0039
13 5 7 -0.6127 -0.0004
13 5 8 -0.6512 0.0011
13 5 9 -0.3093 0.0002
13 5 10 -0.6472 -0.0004
13 5 11 -0.4121 -0.0004
13 5 12 -0.5971 0.0008
13 5 13 -0.4074 0.0001
13 5 14 -0.3812 0.0009
13 5 15 -0.0613 0.0013
13 5 16 0.0322 -0.0000
13 6 1 0.0406 -0.0042
13 6 2 -0.0627 0.0001
13 6 3 0.5081 -0.0021
13 6 4 0.0121 0.0002
13 6 5 0.7516 -0.0011
13 6 6 0.1354 -0.0019
13 6 7 0.5481 -0.0005
13 6 8 0.1256 -0.0031
13 6 9 0.4209 0.0017
13 6 10 0.1001 -0.0012
13 6 11 0.5594 0.0025
13 6 12 0.2123 -0.0004
13 6 13 0.4989 -0.0006
13 6 14 0.1908 -0.0015
13 6 15 0.1820 -0.0022
13 7 1 -0.1082 0.0023
13 7 2 -0.0219 -0.0000
13 7 3 -0.0082 0.0017
13 7 4 -0.2336 0.0007
13 7 5 0.0953 0.0006
13 7 6 -0.4622 0.0023
13 7 7 0.2063 0.0002
13 7 8 -0.3133 0.0030
13 7 9 0.3244 -0.0011
13 7 10 0.1212 0.0022
13 7 11 0.2736 -0.0018
13 7 12 0.3228 -0.0001
13 7 13 -0.0227 0.0001
13 7 14 0.2363 -0.0019
13 8 1 -0.6150 -0.0016
13 8 2 -0.2734 -0.0023
13 8 3 -0.5259 -0.0002
13 8 4 -0.2480 -0.0012
13 8 5 -0.1670 0.0006
13 8 6 -0.0835 -0.0006
13 8 7 0.2085 -0.0013
13 8 8 -0.1648 -0.0017
13 8 9 0.1136 -0.0017
13 8 10 -0.3180 -0.0012
13 8 11 -0.2442 0.0009
13 8 12 -0.0569 0.0006
13 9 1 -0.2972 0.0032
13 9 2 -0.0598 0.0008
13 9 3 -0.2935 0.0031
13 9 4 -0.1113 0.0024
13 9 5 -0.1721 0.0005
13 9 6 -0.1455 0.0035
13 9 7 -0.0762 -0.0001
13 9 8 -0.0735 0.0029
13 9 9 -0.1150 0.0010
13 10 1 -0.5413 -0.0008
13 10 2 0.2508 -0.0008
13 10 3 -0.4690 -0.0017
13 10 4 0.0589 -0.0008
14 0 0 0.0011 -0.0003
14 0 2 -0.1697 -0.0003
14 0 4 -0.3347 -0.0002
14 0 6 -0.3257 -0.0004
14 0 8 -0.4979 -0.0011
14 0 10 -0.6717 -0.0016
14 0 12 -0.4465 -0.0011
14 0 14 -0.1182 0.0002
14 0 16 -0.0058 0.0008
14 1 0 0.0652 0.0003
14 1 1 -0.4712 0.0007
14 1 2 -0.4125 -0.0013
14 1 3 -0.7556 -0.0001
14 1 4 -1.0850 -0.0019
14 1 5 -0.1749 -0.0006
14 1 6 -1.0484 -0.0010
14 1 7 0.2159 0.0000
14 1 8 -0.6731 0.0001
14 1 9 -0.0415 0.0006
14 1 10 -0.5636 0.0001
14 1 11 -0.4697 0.0005
14 1 12 -0.5065 -0.0007
14 1 13 -0.6453 0.0013
14 1 14 -0.2126 -0.0013
14 1 15 -0.4900 0.0019
14 1 16 0.0848 -0.0009
14 2 0 0.6002 -0.0006
14 2 1 0.1017 -0.0005
14 2 2 0.3804 -0.0010
14 2 3 0.1747 0.0006
14 2 4 0.0710 0.0003
14 2 5 0.2040 0.0016
14 2 6 0.0575 0.0002
14 2 7 0.3253 0.0020
14 2 8 0.1590 -0.0013
14 2 9 0.2305 0.0018
14 2 10 0.1740 -0.0016
14 2 11 -0.0428 0.0016
14 2 12 0.2204 -0.0010
14 2 13 -0.0590 0.0012
14 2 14 0.3223 0.0001
14 2 15 0.0533 -0.0002
14 3 0 0.9426 0.0005
14 3 1 0.1728 -0.0004
14 3 2 0.4962 0.0010
14 3 3 0.1220 0.0013
14 3 4 -0.1333 -0.0003
14 3 5 -0.3086 0.0024
14 3 6 -0.1824 -0.0021
14 3 7 -0.3492 0.0016
14 3 8 -0.0646 -0.0009
14 3 9 -0.1037 -0.0010
14 3 10 -0.2255 0.0015
14 3 11 -0.3649 -0.0021
14 3 12 -0.3818 0.0022
14 3 13 -0.9347 0.0002
14 3 14 -0.3177 0.0017
14 3 15 -0.9009 0.0019
14 4 0 -0.2431 -0.0014
14 4 1 0.1646 -0.0007
14 4 2 -0.0257 -0.0006
14 4 3 0.2616 -0.0019
14 4 4 0.3298 0.0011
14 4 5 0.0360 -0.0023
14 4 6 0.4827 0.0020
14 4 7 -0.2352 -0.0027
14 4 8 0.4340 0.0016
14 4 9 -0.4253 -0.0018
14 4 10 0.1929 0.0001
14 4 11 -0.4567 0.0009
14 4 12 -0.0852 -0.0014
14 4 13 -0.2485 0.0018
14 4 14 -0.0816 -0.0010
14 5 0 -0.1368 0.0009
14 5 1 -0.0080 -0.0028
14 5 2 0.2362 0.0006
14 5 3 -0.2736 0.0000
14 5 4 0.7496 -0.0006
14 5 5 -0.6038 0.0022
14 5 6 0.6739 -0.0009
14 5 7 -0.3452 0.0016
14 5 8 0.4136 0.0007
14 5 9 0.2231 0.0006
14 5 10 0.5621 0.0010
14 5 11 0.2959 0.0005
14 5 12 0.6499 -0.0000
14 5 13 -0.0999 0.0008
14 6 0 -0.8793 -0.0012
14 6 1 -0.0369 0.0001
14 6 2 -0.6628 0.0007
14 6 3 -0.0605 -0.0019
14 6 4 -0.1914 0.0025
14 6 5 -0.1065 -0.0015
14 6 6 0.2178 0.0021
14 6 7 -0.2653 -0.0010
14 6 8 0.3254 -0.0004
14 6 9 -0.3347 -0.0011
14 6 10 0.0730 -0.0016
14 6 11 -0.1779 -0.0009
14 7 0 -0.0858 0.0014
14 7 1 -0.2983 -0.0009
14 7 2 0.2174 0.0009
14 7 3 -0.4886 0.0001
14 7 4 0.7153 -0.0001
14 7 5 -0.1131 0.0001
14 7 6 0.8076 -0.0009
14 7 7 0.1331 -0.0000
14 7 8 0.5239 -0.0005
14 7 9 -0.0272 0.0012
14 8 0 -0.6326 0.0006
14 8 1 0.0216 -0.0021
14 8 2 -0.6102 0.0005
14 8 3 -0.0606 -0.0022
14 8 4 -0.4428 -0.0012
14 8 5 -0.3175 -0.0004
14 8 6 -0.1256 -0.0012
15 0 2 -1.1675 0.0007
15 0 4 -1.0573 0.0010
15 0 6 -0.2913 0.0014
15 0 8 0.0182 0.0014
15 0 10 -0.1352 -0.0001
15 0 12 -0.2771 -0.0020
15 1 1 1.1264 0.0007
15 1 2 0.2075 0.0007
15 1 3 0.3569 -0.0001
15 1 4 -0.0095 0.0017
15 1 5 -0.2517 -0.0006
15 1 6 -0.1599 0.0006
15 1 7 -0.4460 -0.0005
15 1 8 0.1388 -0.0009
15 1 9 -0.5036 0.0009
15 1 10 0.4862 -0.0010
15 1 11 -0.3373 0.0014
15 1 12 0.5060 0.0006
15 2 1 -0.5703 -0.0001
15 2 2 -0.5763 -0.0007
15 2 3 -0.7918 0.0007
15 2 4 -0.8423 -0.0008
15 2 5 -0.5504 0.0006
15 2 6 -0.7099 0.0005
15 2 7 -0.0633 0.0005
15 2 8 -0.4109 0.0002
15 2 9 -0.0750 0.0010
15 2 10 -0.3339 -0.0011
15 2 11 -0.4156 0.0005
15 2 12 -0.5093 -0.0008
15 3 1 0.0036 0.0009
15 3 2 0.1346 -0.0005
15 3 3 0.2572 0.0013
15 3 4 -0.2717 0.0013
15 3 5 0.1637 0.0014
15 3 6 -0.6109 0.0010
15 3 7 -0.2881 0.0008
15 3 8 -0.4511 -0.0004
15 3 9 -0.4938 0.0006
15 3 10 -0.2361 -0.0002
15 3 11 -0.2627 0.0007
15 4 1 -0.1054 -0.0017
15 4 2 -0.0163 0.0010
15 4 3 0.3428 -0.0016
15 4 4 -0.2803 -0.0006
15 4 5 0.8545 -0.0009
15 4 6 -0.2829 -0.0020
15 4 7 0.9873 0.0013
15 4 8 0.1551 -0.0029
15 4 9 0.7087 0.0017
15 4 10 0.3449 -0.0018
15 5 1 -0.4962 0.0017
15 5 2 0.0171 -0.0011
15 5 3 0.1178 0.0015
15 5 4 0.3275 -0.0002
15 5 5 0.4604 0.0008
15 5 6 0.6007 0.0015
15 5 7 0.3018 -0.0014
15 5 8 0.4971 0.0023
15 6 1 -0.3808 -0.0011
15 6 2 -0.0476 0.0009
15 6 3 -0.0102 -0.0025
15 6 4 -0.1445 0.0008
15 6 5 0.2031 -0.0025
15 6 6 -0.1977 -0.0005
16 0 0 0.3758 -0.0006
16 0 2 0.1529 -0.0001
16 0 4 -0.0566 0.0001
16 0 6 0.0505 0.0001
16 1 0 -0.5240 -0.0008
16 1 1 -0.2425 -0.0011
16 1 2 -0.4689 -0.0011
16 1 3 -0.5289 -0.0009
16 1 4 -0.2732 -0.0004
16 1 5 -0.4608 -0.0001
16 1 6 -0.0616 -0.0009
16 2 0 -0.2426 0.0001
16 2 1 0.1390 0.0020
16 2 2 -0.1501 -0.0003
16 2 3 0.0622 0.0002
16 2 4 -0.0007 -0.0005
16 2 5 -0.2948 -0.0015
16 3 0 -0.4639 0.0001
16 3 1 -0.0313 -0.0008
16 3 2 -0.3155 -0.0010
16 3 3 -0.0433 -0.0008
0 0 0 0.0 0.0
;
_shelx_fab_checksum              39887
# end Validation Reply Form
_olex2_submission_special_instructions 'No special instructions were received'
# start Validation Reply Form
_vrf_PLAT084_HOF-ZSTU-5a         
;
PROBLEM: High wR2 Value (i.e. > 0.25) ...................       0.38 Report
RESPONSE: The high wR2 value is mainly caused by the presence of disordered 
molecules in the structure. Attempts to model the disorder were made, 
but some residual electron density could not be fully resolved. 
The disorder was handled using appropriate constraints and restraints 
during refinement. We confirm that the main framework of the structure 
is well-defined and reliable, and the high wR2 value is primarily 
due to the unresolved solvent regions.
;
####################################################################### 
# 
# This file contains crystal structure data downloaded from the 
# Cambridge Structural Database (CSD) hosted by the Cambridge 
# Crystallographic Data Centre (CCDC).
# 
# Full information about CCDC data access policies and citation 
# guidelines are available at http://www.ccdc.cam.ac.uk/access/V1 
# 
# Audit and citation data items may have been added by the CCDC. 
# Please retain this information to preserve the provenance of 
# this file and to allow appropriate attribution of the data. 
# 
#######################################################################

data_hof_zstu_5
_database_code_depnum_ccdc_archive 'CCDC 2425854'
loop_
_audit_author_name
_audit_author_address
'Junkuo Gao'
;Zhejiang Sci Tech University
China
;
_audit_update_record             
;
2025-12-12 deposited with the CCDC.	2025-12-29 downloaded from the CCDC.
;
_audit_creation_date             2025-12-11
_audit_creation_method           
;
Olex2 1.5
(compiled 2025.07.13 svn.rb7424aed for OlexSys, GUI svn.r7314)
;
_shelx_SHELXL_version_number     2025/1
_chemical_name_common            ?
_chemical_name_systematic        ?
_chemical_formula_moiety         'C28 H19.5 O6, C20 H14.5 O2, 2(C6 H12)'
_chemical_formula_sum            'C60 H58 O8'
_chemical_formula_weight         907.06
_chemical_melting_point          ?
loop_
_atom_type_symbol
_atom_type_description
_atom_type_scat_dispersion_real
_atom_type_scat_dispersion_imag
_atom_type_scat_source
C C 0.0181 0.0091 'International Tables Vol C Tables 4.2.6.8 and 6.1.1.4'
H H 0.0000 0.0000 'International Tables Vol C Tables 4.2.6.8 and 6.1.1.4'
O O 0.0492 0.0322 'International Tables Vol C Tables 4.2.6.8 and 6.1.1.4'

_shelx_space_group_comment       
;
The symmetry employed for this shelxl refinement is uniquely defined
by the following loop, which should always be used as a source of
symmetry information in preference to the above space-group names.
They are only intended as comments.
;
_space_group_crystal_system      orthorhombic
_space_group_IT_number           61
_space_group_name_H-M_alt        'P b c a'
_space_group_name_Hall           '-P 2ac 2ab'
loop_
_space_group_symop_operation_xyz
'x, y, z'
'-x+1/2, -y, z+1/2'
'-x, y+1/2, -z+1/2'
'x+1/2, -y+1/2, -z'
'-x, -y, -z'
'x-1/2, y, -z-1/2'
'x, -y-1/2, z-1/2'
'-x-1/2, y-1/2, z'

_cell_length_a                   14.9347(7)
_cell_length_b                   14.1589(5)
_cell_length_c                   25.2455(8)
_cell_angle_alpha                90
_cell_angle_beta                 90
_cell_angle_gamma                90
_cell_volume                     5338.4(4)
_cell_formula_units_Z            4
_cell_measurement_reflns_used    7672
_cell_measurement_temperature    180(2)
_cell_measurement_theta_max      57.000
_cell_measurement_theta_min      1.953
_shelx_estimated_absorpt_T_max   0.54
_shelx_estimated_absorpt_T_min   0.21
_exptl_absorpt_coefficient_mu    0.589
_exptl_absorpt_correction_T_max  0.86
_exptl_absorpt_correction_T_min  0.84
_exptl_absorpt_correction_type   multi-scan
_exptl_absorpt_process_details   
;
SADABS-2016/2 (Krause et al., 2015) was used for absorption correction.
;
_exptl_absorpt_special_details   ?
_exptl_crystal_colour            'clear light colourless'
_exptl_crystal_colour_lustre     clear
_exptl_crystal_colour_modifier   light
_exptl_crystal_colour_primary    colourless
_exptl_crystal_density_diffrn    1.129
_exptl_crystal_density_meas      ?
_exptl_crystal_density_method    'not measured'
_exptl_crystal_description       block
_exptl_crystal_F_000             1928
_exptl_crystal_size_max          0.12
_exptl_crystal_size_mid          0.12
_exptl_crystal_size_min          0.1
_exptl_transmission_factor_max   ?
_exptl_transmission_factor_min   ?
_diffrn_reflns_av_R_equivalents  0.0581
_diffrn_reflns_av_unetI/netI     0.0428
_diffrn_reflns_Laue_measured_fraction_full 0.965
_diffrn_reflns_Laue_measured_fraction_max 0.931
_diffrn_reflns_limit_h_max       16
_diffrn_reflns_limit_h_min       -17
_diffrn_reflns_limit_k_max       17
_diffrn_reflns_limit_k_min       -14
_diffrn_reflns_limit_l_max       28
_diffrn_reflns_limit_l_min       -30
_diffrn_reflns_number            35521
_diffrn_reflns_point_group_measured_fraction_full 0.965
_diffrn_reflns_point_group_measured_fraction_max 0.931
_diffrn_reflns_theta_full        67.679
_diffrn_reflns_theta_max         70.396
_diffrn_reflns_theta_min         4.586
_diffrn_ambient_temperature      180.02
_diffrn_detector                 'charge-coupled device (CCD) area detector'
_diffrn_detector_area_resol_mean 7.9
_diffrn_detector_type            'Bruker D8 VENTURE'
_diffrn_measured_fraction_theta_full 0.965
_diffrn_measured_fraction_theta_max 0.931
_diffrn_measurement_device       'three-circle diffractometer'
_diffrn_measurement_device_type  'CCD area detector'
_diffrn_measurement_method       '0.60\ % \ w and 0.6\ % \ f scans'
_diffrn_radiation_collimation    '0.5 mm double- pinhole'
_diffrn_radiation_detector       'Bruker D8 VENTURE'
_diffrn_radiation_monochromator  'equatorially mounted graphite'
_diffrn_radiation_probe          x-ray
_diffrn_radiation_type           CuK\a
_diffrn_radiation_wavelength     1.54178
_diffrn_radiation_xray_symbol    K-L~3~
_diffrn_source                   'microfocus sealed X-ray tube'
_diffrn_source_type              'Incoatec I\ms'
_reflns_Friedel_coverage         0.000
_reflns_Friedel_fraction_full    .
_reflns_Friedel_fraction_max     .
_reflns_number_gt                2688
_reflns_number_total             4750
_reflns_special_details          
;
 Reflections were merged by SHELXL according to the crystal
 class for the calculation of statistics and refinement.
 
 _reflns_Friedel_fraction is defined as the number of unique
 Friedel pairs measured divided by the number that would be
 possible theoretically, ignoring centric projections and
 systematic absences.
;
_reflns_threshold_expression     'I > 2\s(I)'
_computing_cell_refinement       'SAINT V8.40B (Bruker-AXS, 2016)'
_computing_data_collection       'APEX4 Ver. 2016.5-0 (Bruker-AXS, 2016)'
_computing_data_reduction        'SAINT V8.40B (Bruker-AXS, 2016)'
_computing_molecular_graphics    'Olex2 1.5 (Dolomanov et al., 2009)'
_computing_publication_material  'Olex2 1.5 (Dolomanov et al., 2009)'
_computing_structure_refinement  'SHELXL 2025/1 (Sheldrick, 2015)'
_computing_structure_solution    'SHELXT 2018/2 (Sheldrick, 2018)'
_refine_diff_density_max         0.344
_refine_diff_density_min         -0.450
_refine_diff_density_rms         0.064
_refine_ls_extinction_coef       0.00031(11)
_refine_ls_extinction_expression Fc^*^=kFc[1+0.001xFc^2^\l^3^/sin(2\q)]^-1/4^
_refine_ls_extinction_method     'SHELXL-2025/1 (Sheldrick 2025)'
_refine_ls_goodness_of_fit_ref   0.992
_refine_ls_hydrogen_treatment    constr
_refine_ls_matrix_type           full
_refine_ls_number_parameters     496
_refine_ls_number_reflns         4750
_refine_ls_number_restraints     3611
_refine_ls_R_factor_all          0.1897
_refine_ls_R_factor_gt           0.1477
_refine_ls_restrained_S_all      0.850
_refine_ls_shift/su_max          0.001
_refine_ls_shift/su_mean         0.000
_refine_ls_structure_factor_coef Fsqd
_refine_ls_weighting_details     
'w=1/[\s^2^(Fo^2^)+20.0000P] where P=(Fo^2^+2Fc^2^)/3'
_refine_ls_weighting_scheme      calc
_refine_ls_wR_factor_gt          0.2725
_refine_ls_wR_factor_ref         0.2872
_refine_special_details          ?
_olex2_refinement_description    
;
1. Fixed Uiso
 At 1.2 times of:
  All C(H) groups, All C(H,H) groups
 At 1.5 times of:
  All C(H,H,H) groups, All O(H) groups
2. Restrained distances
 C9B-C14B = C15B-C14B
 1.39 with sigma of 0.001
 C9A-C14A = C15A-C14A
 1.39 with sigma of 0.001
 C22A-C19A = C16A-C11A = C8A-C5A = C2A-C1A = C22B-C19B = C16B-C11B = C8B-C5B =
 C2B-C1B
 1.5 with sigma of 0.01
 C23A-C17A = C23B-C17B = C6A-C24A = C6B-C24
 1.54 with sigma of 0.01
 O1A-C1A = O1B-C1B = O4B-C22A = O4A-C22B
 1.25 with sigma of 0.01
 O3B-C22A = O3A-C22B = O2B-C1B = O2A-C1A
 1.33 with sigma of 0.01
 C26-C25 = C27-C26 = C28-C27 = C29-C28 = C30-C29 = C30-C25
 1.54 with sigma of 0.001
 C13A-C13A_$1 = C13B-C13B_$1
 1.39 with sigma of 0.001
 C22B-C18B \\sim C22A-C20A \\sim C22B-C20B \\sim C22A-C18A \\sim C7A-C1A \\sim
C3B-C1B \\sim C3A-C1A ~
 C7B-C1B
 with sigma of 0.02
 O2A-C2A \\sim O1B-C2B \\sim O1A-C2A \\sim O2B-C2B \\sim O3A-C19B \\sim
O4B-C19A \\sim O4A-C19B \\sim O3B-
 C19A
 with sigma of 0.02
3. Restrained planarity
 C12A, C13A, C9A, C14A, C15A, C12A_$1, C13A_$1, C9A_$1, C14A_$1, C15A_$1
 with sigma of 0.001
4. Uiso/Uaniso restraints and constraints
All non-hydrogen atoms have similar U: within 3.8A with sigma of 0.03 and sigma
for terminal atoms of 0.03 within 3.8A
All non-hydrogen atoms restrained to be isotropic: with sigma of 0.03 and sigma
for terminal atoms of 0.03
5. Others
 Fixed Sof: O1B(0.75) O2B(0.75) H2B(0.75) O3A(0.75) H3A(0.75) O4A(0.75)
 C1B(0.75) C2B(0.75) C3B(0.75) H3B(0.75) C4B(0.75) H4B(0.75) C5B(0.75)
 C6B(0.75) C7B(0.75) H7B(0.75) C13B(0.5) C9B(0.5) C8B(0.5) C10B(0.5) H10B(0.5)
 C11B(0.5) C12B(0.5) C14B(0.5) H14B(0.5) C15B(0.5) H15B(0.5) C19B(0.5)
 C20B(0.5) H20B(0.5) C21B(0.5) H21B(0.5) C16B(0.5) C17B(0.5) C18B(0.5)
 H18B(0.5) C22B(0.75) C23B(0.5) H23A(0.5) H23B(0.5) H23C(0.5) C24(0.5)
 H24A(0.5) H24B(0.5) H24C(0.5) O2A(0.25) H2A(0.25) O1A(0.25) O4B(0.25)
 O3B(0.25) H3BA(0.25) C1A(0.25) C6A(0.25) C5A(0.25) C4A(0.25) H4A(0.25)
 C3A(0.25) H3AA(0.25) C2A(0.25) C7A(0.25) H7A(0.25) C8A(0.5) C10A(0.5)
 H10A(0.5) C11A(0.5) C12A(0.5) C13A(0.5) C9A(0.5) C14A(0.5) H14A(0.5) C15A(0.5)
 H15A(0.5) C16A(0.5) C21A(0.5) H21A(0.5) C20A(0.5) H20A(0.5) C19A(0.5)
 C18A(0.5) H18A(0.5) C17A(0.5) C22A(0.25) C23A(0.5) H23D(0.5) H23E(0.5)
 H23F(0.5) C24A(0.5) H24D(0.5) H24E(0.5) H24F(0.5)
6.a Secondary CH2 refined with riding coordinates:
 C30(H30A,H30B), C25(H25A,H25B), C26(H26A,H26B), C29(H29A,H29B), C28(H28A,
 H28B), C27(H27A,H27B)
6.b Aromatic/amide H refined with riding coordinates:
 C3B(H3B), C4B(H4B), C7B(H7B), C10B(H10B), C14B(H14B), C15B(H15B), C20B(H20B),
 C21B(H21B), C18B(H18B), C4A(H4A), C3A(H3AA), C7A(H7A), C10A(H10A), C14A(H14A),
 C15A(H15A), C21A(H21A), C20A(H20A), C18A(H18A)
6.c Fitted hexagon refined as free rotating group:
 C2B(C3B,C4B,C5B,C6B,C7B), C13B(C9B,C8B,C10B,C11B,C12B), C19B(C20B,C21B,C16B,
 C17B,C18B), C6A(C5A,C4A,C3A,C2A,C7A), C8A(C10A,C11A,C12A,C13A,C9A), C16A(C21A,
 C20A,C19A,C18A,C17A)
6.d Idealised Me refined as rotating group:
 C23B(H23A,H23B,H23C), C24(H24A,H24B,H24C), C23A(H23D,H23E,H23F), C24A(H24D,
 H24E,H24F)
6.e Idealised tetrahedral OH refined as rotating group:
 O2B(H2B), O3A(H3A), O2A(H2A), O3B(H3BA)
;
_atom_sites_solution_hydrogens   geom
_atom_sites_solution_primary     dual
_atom_sites_solution_secondary   ?
loop_
_atom_site_label
_atom_site_type_symbol
_atom_site_fract_x
_atom_site_fract_y
_atom_site_fract_z
_atom_site_U_iso_or_equiv
_atom_site_adp_type
_atom_site_occupancy
_atom_site_site_symmetry_order
_atom_site_calc_flag
_atom_site_refinement_flags_posn
_atom_site_refinement_flags_adp
_atom_site_refinement_flags_occupancy
_atom_site_disorder_assembly
_atom_site_disorder_group
O1B O 0.2448(5) 0.0496(4) 0.2984(3) 0.108(2) Uani 0.75 1 d D U P A 1
O2B O 0.3892(5) -0.0091(5) 0.2878(4) 0.113(3) Uani 0.75 1 d D U P A 1
H2B H 0.362565 -0.058207 0.277736 0.170 Uiso 0.75 1 calc R U P A 1
O3A O 0.7838(8) 0.8581(9) 0.2592(5) 0.132(4) Uani 0.75 1 d D U P A 1
H3A H 0.808960 0.908058 0.269286 0.198 Uiso 0.75 1 calc R U P A 1
O4A O 0.6450(9) 0.9329(7) 0.2584(4) 0.131(3) Uani 0.75 1 d D U P A 1
C1B C 0.3294(6) 0.0544(5) 0.3037(4) 0.100(3) Uani 0.75 1 d D U P A 1
C2B C 0.3723(4) 0.1432(3) 0.3238(3) 0.093(2) Uani 0.75 1 d DG U P A 1
C3B C 0.4641(4) 0.1580(4) 0.3276(3) 0.106(3) Uani 0.75 1 d DG U P A 1
H3B H 0.504522 0.111041 0.315360 0.127 Uiso 0.75 1 calc R U P A 1
C4B C 0.4966(4) 0.2416(5) 0.3491(3) 0.102(3) Uani 0.75 1 d G U P A 1
H4B H 0.559360 0.251686 0.351648 0.123 Uiso 0.75 1 calc R U P A 1
C5B C 0.4374(5) 0.3103(4) 0.3670(3) 0.091(2) Uani 0.75 1 d DG U P A 1
C6B C 0.3456(5) 0.2955(3) 0.3632(3) 0.091(2) Uani 0.75 1 d DG U P A 1
C7B C 0.3130(3) 0.2119(4) 0.3417(3) 0.096(2) Uani 0.75 1 d DG U P A 1
H7B H 0.250306 0.201801 0.339159 0.115 Uiso 0.75 1 calc R U P A 1
C13B C 0.4996(6) 0.4908(6) 0.47294(7) 0.075(3) Uani 0.5 1 d DG U P A 1
C9B C 0.4678(6) 0.4088(6) 0.44922(19) 0.078(3) Uani 0.5 1 d DG U P A 1
C8B C 0.4685(6) 0.4002(5) 0.3944(2) 0.081(3) Uani 0.5 1 d DG U P A 1
C10B C 0.5011(7) 0.4735(7) 0.36325(5) 0.090(3) Uani 0.5 1 d G U P A 1
H10B H 0.501573 0.467616 0.325767 0.108 Uiso 0.5 1 calc R U P A 1
C11B C 0.5329(7) 0.5555(6) 0.3870(2) 0.089(3) Uani 0.5 1 d DG U P A 1
C12B C 0.5321(6) 0.5642(5) 0.4418(2) 0.084(3) Uani 0.5 1 d G U P A 1
C14B C 0.4348(9) 0.3342(8) 0.4792(6) 0.082(3) Uani 0.5 1 d D U P A 1
H14B H 0.413083 0.276884 0.464464 0.099 Uiso 0.5 1 calc R U P A 1
C15B C 0.4373(11) 0.3528(16) 0.5333(6) 0.084(4) Uani 0.5 1 d D U P A 1
H15B H 0.415948 0.304198 0.555910 0.100 Uiso 0.5 1 calc R U P A 1
C19B C 0.6499(8) 0.7848(9) 0.2981(8) 0.104(4) Uani 0.5 1 d DG U P A 1
C20B C 0.5606(8) 0.7889(9) 0.3135(7) 0.103(4) Uani 0.5 1 d DG U P A 1
H20B H 0.525577 0.842875 0.305166 0.123 Uiso 0.5 1 calc R U P A 1
C21B C 0.5226(8) 0.7139(10) 0.3410(7) 0.096(3) Uani 0.5 1 d G U P A 1
H21B H 0.461577 0.716676 0.351516 0.116 Uiso 0.5 1 calc R U P A 1
C16B C 0.5739(10) 0.6349(9) 0.3531(7) 0.083(3) Uani 0.5 1 d DG U P A 1
C17B C 0.6631(10) 0.6308(9) 0.3377(8) 0.101(3) Uani 0.5 1 d DG U P A 1
C18B C 0.7012(8) 0.7058(10) 0.3102(8) 0.107(4) Uani 0.5 1 d DG U P A 1
H18B H 0.762168 0.702989 0.299692 0.129 Uiso 0.5 1 calc R U P A 1
C22B C 0.6953(8) 0.8643(8) 0.2685(6) 0.115(4) Uani 0.75 1 d D U P A 1
C23B C 0.7297(10) 0.5527(9) 0.3509(6) 0.119(3) Uani 0.5 1 d D U P A 1
H23A H 0.727618 0.539396 0.388982 0.179 Uiso 0.5 1 calc R U P A 1
H23B H 0.790171 0.573043 0.341098 0.179 Uiso 0.5 1 calc R U P A 1
H23C H 0.714048 0.495511 0.331119 0.179 Uiso 0.5 1 calc R U P A 1
C24 C 0.2787(8) 0.3642(7) 0.3851(5) 0.097(3) Uani 0.5 1 d D U P A 1
H24A H 0.285937 0.368704 0.423623 0.145 Uiso 0.5 1 calc R U P A 1
H24B H 0.217982 0.342341 0.376893 0.145 Uiso 0.5 1 calc R U P A 1
H24C H 0.288357 0.426449 0.369148 0.145 Uiso 0.5 1 calc R U P A 1
O2A O 0.2181(12) 0.0881(14) 0.2867(11) 0.106(5) Uani 0.25 1 d D U P B 2
H2A H 0.198754 0.032878 0.282491 0.159 Uiso 0.25 1 calc R U P B 2
O1A O 0.3502(17) 0.0149(14) 0.2802(11) 0.107(5) Uani 0.25 1 d D U P B 2
O4B O 0.7984(16) 0.842(2) 0.2477(15) 0.098(5) Uani 0.25 1 d D U P B 2
O3B O 0.664(2) 0.9161(15) 0.2441(11) 0.094(5) Uani 0.25 1 d D U P B 2
H3BA H 0.692550 0.966935 0.243499 0.140 Uiso 0.25 1 calc R U P B 2
C1A C 0.3061(13) 0.0857(16) 0.2938(14) 0.104(5) Uani 0.25 1 d D U P B 2
C6A C 0.4826(10) 0.2269(15) 0.3661(9) 0.097(4) Uani 0.25 1 d DG U P B 2
C5A C 0.4391(14) 0.3129(12) 0.3727(10) 0.089(4) Uani 0.25 1 d DG U P B 2
C4A C 0.3508(15) 0.3232(9) 0.3563(10) 0.097(4) Uani 0.25 1 d G U P B 2
H4A H 0.321097 0.381972 0.360766 0.116 Uiso 0.25 1 calc R U P B 2
C3A C 0.3060(11) 0.2476(11) 0.3332(10) 0.103(4) Uani 0.25 1 d DG U P B 2
H3AA H 0.245689 0.254642 0.322017 0.123 Uiso 0.25 1 calc R U P B 2
C2A C 0.3495(11) 0.1616(10) 0.3266(10) 0.100(4) Uani 0.25 1 d DG U P B 2
C7A C 0.4378(10) 0.1512(11) 0.3430(9) 0.100(4) Uani 0.25 1 d DG U P B 2
H7A H 0.467562 0.092464 0.338536 0.120 Uiso 0.25 1 calc R U P B 2
C8A C 0.48485(19) 0.3973(4) 0.39628(15) 0.087(3) Uani 0.5 1 d DG U P B 2
C10A C 0.5207(2) 0.4675(5) 0.36418(4) 0.086(3) Uani 0.5 1 d G U P B 2
H10A H 0.525961 0.457569 0.327097 0.103 Uiso 0.5 1 calc R U P B 2
C11A C 0.54898(18) 0.5523(4) 0.38635(11) 0.083(3) Uani 0.5 1 d DG U P B 2
C12A C 0.54133(19) 0.5669(4) 0.44061(13) 0.076(3) Uani 0.5 1 d G U P B 2
C13A C 0.5054(2) 0.4967(5) 0.47270(2) 0.072(3) Uani 0.5 1 d DG U P B 2
C9A C 0.47720(18) 0.4119(5) 0.45054(14) 0.083(3) Uani 0.5 1 d DG U P B 2
C14A C 0.4413(2) 0.3418(8) 0.4828(6) 0.087(3) Uani 0.5 1 d D U P B 2
H14A H 0.423427 0.285761 0.465032 0.105 Uiso 0.5 1 calc R U P B 2
C15A C 0.4279(6) 0.3421(14) 0.5373(6) 0.082(4) Uani 0.5 1 d D U P B 2
H15A H 0.402932 0.291640 0.557165 0.099 Uiso 0.5 1 calc R U P B 2
C16A C 0.5925(10) 0.6233(10) 0.3480(7) 0.087(3) Uani 0.5 1 d DG U P B 2
C21A C 0.6822(9) 0.6185(9) 0.3336(7) 0.091(3) Uani 0.5 1 d G U P B 2
H21A H 0.717228 0.565323 0.343470 0.109 Uiso 0.5 1 calc R U P B 2
C20A C 0.7207(8) 0.6916(10) 0.3047(7) 0.096(3) Uani 0.5 1 d DG U P B 2
H20A H 0.782045 0.688342 0.294882 0.115 Uiso 0.5 1 calc R U P B 2
C19A C 0.6695(9) 0.7694(8) 0.2903(7) 0.094(3) Uani 0.5 1 d DG U P B 2
C18A C 0.5798(9) 0.7742(9) 0.3048(7) 0.101(3) Uani 0.5 1 d DG U P B 2
H18A H 0.544842 0.827409 0.294895 0.121 Uiso 0.5 1 calc R U P B 2
C17A C 0.5413(8) 0.7011(10) 0.3336(7) 0.097(3) Uani 0.5 1 d DG U P B 2
C22A C 0.7166(16) 0.8467(19) 0.2605(18) 0.096(5) Uani 0.25 1 d D U P B 2
C23A C 0.4432(8) 0.7122(9) 0.3519(6) 0.107(3) Uani 0.5 1 d D U P B 2
H23D H 0.413533 0.650524 0.351256 0.160 Uiso 0.5 1 calc R U P B 2
H23E H 0.411873 0.755688 0.328047 0.160 Uiso 0.5 1 calc R U P B 2
H23F H 0.441981 0.737563 0.388029 0.160 Uiso 0.5 1 calc R U P B 2
C24A C 0.5854(9) 0.2346(10) 0.3755(6) 0.120(3) Uani 0.5 1 d D U P B 2
H24D H 0.610125 0.284354 0.352827 0.180 Uiso 0.5 1 calc R U P B 2
H24E H 0.613904 0.174229 0.366922 0.180 Uiso 0.5 1 calc R U P B 2
H24F H 0.596705 0.250214 0.412733 0.180 Uiso 0.5 1 calc R U P B 2
C30 C 0.7316(11) 0.3481(9) 0.5019(5) 0.257(6) Uani 1 1 d D U . . .
H30A H 0.666730 0.333564 0.501769 0.309 Uiso 1 1 calc R U . . .
H30B H 0.765125 0.290935 0.512673 0.309 Uiso 1 1 calc R U . . .
C25 C 0.7627(8) 0.3835(9) 0.4472(5) 0.226(5) Uani 1 1 d D U . . .
H25A H 0.718386 0.430343 0.434558 0.272 Uiso 1 1 calc R U . . .
H25B H 0.760722 0.329340 0.422430 0.272 Uiso 1 1 calc R U . . .
C26 C 0.8562(8) 0.4286(9) 0.4432(6) 0.236(5) Uani 1 1 d D U . . .
H26A H 0.867364 0.447779 0.406108 0.284 Uiso 1 1 calc R U . . .
H26B H 0.901985 0.381167 0.453063 0.284 Uiso 1 1 calc R U . . .
C29 C 0.7524(9) 0.4317(9) 0.5389(5) 0.233(5) Uani 1 1 d D U . . .
H29A H 0.745055 0.408730 0.575712 0.280 Uiso 1 1 calc R U . . .
H29B H 0.705401 0.479854 0.533007 0.280 Uiso 1 1 calc R U . . .
C28 C 0.8433(9) 0.4828(11) 0.5361(5) 0.252(6) Uani 1 1 d D U . . .
H28A H 0.890904 0.439647 0.548816 0.303 Uiso 1 1 calc R U . . .
H28B H 0.842066 0.538310 0.559939 0.303 Uiso 1 1 calc R U . . .
C27 C 0.8659(10) 0.5155(9) 0.4795(5) 0.253(6) Uani 1 1 d D U . . .
H27A H 0.824260 0.566040 0.468216 0.304 Uiso 1 1 calc R U . . .
H27B H 0.927795 0.540287 0.477967 0.304 Uiso 1 1 calc R U . . .

loop_
_atom_site_aniso_label
_atom_site_aniso_U_11
_atom_site_aniso_U_22
_atom_site_aniso_U_33
_atom_site_aniso_U_23
_atom_site_aniso_U_13
_atom_site_aniso_U_12
O1B 0.153(6) 0.066(4) 0.106(5) -0.024(4) -0.002(5) -0.032(4)
O2B 0.159(6) 0.060(4) 0.121(5) -0.024(4) -0.028(5) -0.016(4)
O3A 0.197(7) 0.098(6) 0.102(7) 0.031(5) -0.002(5) -0.047(5)
O4A 0.191(7) 0.096(5) 0.107(7) 0.040(5) 0.017(5) -0.037(5)
C1B 0.145(6) 0.066(5) 0.088(6) -0.017(5) -0.008(5) -0.034(5)
C2B 0.144(6) 0.062(4) 0.073(4) -0.022(4) -0.004(4) -0.030(4)
C3B 0.148(6) 0.075(4) 0.095(5) -0.026(4) 0.003(5) -0.040(5)
C4B 0.138(5) 0.080(4) 0.089(5) -0.013(4) -0.004(4) -0.045(4)
C5B 0.136(5) 0.062(4) 0.074(4) -0.014(4) 0.003(4) -0.040(4)
C6B 0.140(5) 0.056(4) 0.076(4) -0.021(4) -0.005(4) -0.037(4)
C7B 0.140(5) 0.062(4) 0.085(5) -0.019(4) -0.006(4) -0.038(4)
C13B 0.125(6) 0.046(5) 0.054(6) 0.000(5) 0.000(6) -0.035(5)
C9B 0.127(5) 0.047(5) 0.061(5) -0.012(5) -0.003(5) -0.047(5)
C8B 0.129(5) 0.061(5) 0.052(5) -0.009(4) -0.007(5) -0.045(5)
C10B 0.134(5) 0.070(5) 0.066(5) -0.002(5) -0.002(5) -0.043(5)
C11B 0.133(6) 0.064(5) 0.070(5) 0.013(5) -0.005(5) -0.039(5)
C12B 0.130(6) 0.062(5) 0.060(5) -0.003(5) -0.006(5) -0.036(5)
C14B 0.135(6) 0.044(5) 0.068(5) -0.004(5) 0.003(5) -0.044(5)
C15B 0.129(8) 0.041(6) 0.081(7) 0.019(5) 0.010(7) -0.044(6)
C19B 0.152(7) 0.075(6) 0.084(6) 0.021(6) 0.005(6) -0.040(6)
C20B 0.152(7) 0.081(6) 0.075(6) 0.025(6) 0.013(6) -0.030(6)
C21B 0.127(7) 0.082(6) 0.080(6) 0.022(6) 0.020(6) -0.037(6)
C16B 0.132(6) 0.065(5) 0.051(5) 0.013(5) 0.006(5) -0.035(5)
C17B 0.144(7) 0.076(6) 0.083(6) 0.025(6) 0.005(6) -0.032(6)
C18B 0.152(7) 0.087(6) 0.083(6) 0.018(6) 0.006(6) -0.034(6)
C22B 0.155(7) 0.107(7) 0.082(6) 0.019(6) 0.013(6) -0.043(6)
C23B 0.157(7) 0.096(6) 0.105(6) 0.023(6) 0.009(6) -0.018(6)
C24 0.139(6) 0.073(5) 0.078(5) -0.015(5) -0.002(5) -0.028(5)
O2A 0.152(9) 0.069(8) 0.097(8) -0.036(8) -0.012(8) -0.021(8)
O1A 0.150(9) 0.079(8) 0.092(8) -0.032(7) -0.010(8) -0.019(8)
O4B 0.154(9) 0.067(8) 0.072(9) 0.014(7) 0.031(8) -0.036(8)
O3B 0.154(9) 0.059(8) 0.068(8) 0.016(7) 0.030(8) -0.020(7)
C1A 0.145(8) 0.068(8) 0.100(8) -0.025(8) -0.004(8) -0.028(8)
C6A 0.137(6) 0.071(6) 0.081(6) -0.013(6) -0.002(6) -0.034(6)
C5A 0.134(6) 0.062(6) 0.072(6) -0.013(6) -0.002(6) -0.038(6)
C4A 0.141(7) 0.071(6) 0.079(6) -0.017(6) 0.001(6) -0.033(6)
C3A 0.143(7) 0.077(7) 0.088(7) -0.013(7) -0.004(7) -0.028(7)
C2A 0.144(7) 0.070(7) 0.084(7) -0.027(7) -0.003(7) -0.036(7)
C7A 0.145(7) 0.067(6) 0.089(7) -0.019(6) 0.005(7) -0.032(7)
C8A 0.132(5) 0.060(5) 0.068(5) -0.006(5) 0.003(5) -0.036(5)
C10A 0.130(5) 0.068(5) 0.060(5) 0.000(4) 0.005(5) -0.037(5)
C11A 0.124(6) 0.058(5) 0.068(5) 0.012(5) 0.009(5) -0.041(5)
C12A 0.123(6) 0.050(5) 0.054(5) 0.011(5) 0.002(5) -0.045(5)
C13A 0.123(6) 0.040(5) 0.053(6) -0.002(5) 0.000(5) -0.038(5)
C9A 0.128(6) 0.057(5) 0.063(5) 0.001(5) 0.006(5) -0.037(5)
C14A 0.135(6) 0.053(5) 0.073(6) -0.016(5) -0.001(5) -0.036(5)
C15A 0.132(8) 0.036(6) 0.079(7) 0.001(6) 0.005(7) -0.044(6)
C16A 0.132(7) 0.064(5) 0.066(6) 0.007(5) 0.005(6) -0.032(5)
C21A 0.132(6) 0.065(6) 0.075(6) 0.014(5) 0.017(6) -0.028(6)
C20A 0.143(7) 0.075(6) 0.071(6) 0.013(5) 0.021(6) -0.034(6)
C19A 0.146(7) 0.068(6) 0.067(6) 0.010(5) 0.013(6) -0.040(6)
C18A 0.148(7) 0.075(6) 0.079(6) 0.018(5) 0.019(6) -0.029(6)
C17A 0.136(6) 0.075(6) 0.080(6) 0.012(5) 0.015(6) -0.026(6)
C22A 0.141(9) 0.069(8) 0.078(8) 0.010(8) 0.020(8) -0.035(8)
C23A 0.140(7) 0.083(6) 0.098(6) 0.036(5) -0.001(6) -0.026(6)
C24A 0.161(7) 0.086(6) 0.113(6) -0.023(6) 0.000(6) -0.025(6)
C30 0.246(10) 0.257(12) 0.269(12) 0.044(10) -0.030(10) 0.077(10)
C25 0.221(9) 0.211(10) 0.248(10) 0.008(9) 0.004(10) 0.044(9)
C26 0.222(10) 0.240(11) 0.247(10) 0.000(9) -0.007(10) 0.035(10)
C29 0.220(10) 0.264(12) 0.215(10) 0.022(9) -0.036(10) 0.030(10)
C28 0.221(10) 0.293(12) 0.243(11) 0.019(10) -0.022(11) 0.032(10)
C27 0.233(10) 0.261(12) 0.266(12) 0.017(11) -0.013(10) 0.025(10)

_geom_special_details            
;
 All esds (except the esd in the dihedral angle between two l.s. planes)
 are estimated using the full covariance matrix.  The cell esds are taken
 into account individually in the estimation of esds in distances, angles
 and torsion angles; correlations between esds in cell parameters are only
 used when they are defined by crystal symmetry.  An approximate (isotropic)
 treatment of cell esds is used for estimating esds involving l.s. planes.
;
loop_
_geom_bond_atom_site_label_1
_geom_bond_atom_site_label_2
_geom_bond_distance
_geom_bond_site_symmetry_2
_geom_bond_publ_flag
O1B C1B 1.272(8) . ?
O2B H2B 0.8400 . ?
O2B C1B 1.330(8) . ?
O3A H3A 0.8400 . ?
O3A C22B 1.345(8) . ?
O4A C22B 1.254(8) . ?
C1B C2B 1.499(6) . ?
C2B C3B 1.3900 . ?
C2B C7B 1.3900 . ?
C3B H3B 0.9500 . ?
C3B C4B 1.3900 . ?
C4B H4B 0.9500 . ?
C4B C5B 1.3900 . ?
C5B C6B 1.3900 . ?
C5B C8B 1.521(6) . ?
C6B C7B 1.3900 . ?
C6B C24 1.501(8) . ?
C7B H7B 0.9500 . ?
C13B C13B 1.3909(11) 5_666 ?
C13B C9B 1.3900 . ?
C13B C12B 1.3900 . ?
C9B C8B 1.3900 . ?
C9B C14B 1.3906(11) . ?
C8B C10B 1.3900 . ?
C10B H10B 0.9500 . ?
C10B C11B 1.3900 . ?
C11B C12B 1.3900 . ?
C11B C16B 1.538(7) . ?
C12B C15B 1.41(2) 5_666 ?
C14B H14B 0.9500 . ?
C14B C15B 1.3898(11) . ?
C15B H15B 0.9500 . ?
C19B C20B 1.3900 . ?
C19B C18B 1.3900 . ?
C19B C22B 1.511(7) . ?
C20B H20B 0.9500 . ?
C20B C21B 1.3900 . ?
C21B H21B 0.9500 . ?
C21B C16B 1.3900 . ?
C16B C17B 1.3900 . ?
C17B C18B 1.3900 . ?
C17B C23B 1.523(9) . ?
C18B H18B 0.9500 . ?
C23B H23A 0.9800 . ?
C23B H23B 0.9800 . ?
C23B H23C 0.9800 . ?
C24 H24A 0.9800 . ?
C24 H24B 0.9800 . ?
C24 H24C 0.9800 . ?
O2A H2A 0.8400 . ?
O2A C1A 1.327(10) . ?
O1A C1A 1.248(10) . ?
O4B C22A 1.266(10) . ?
O3B H3BA 0.8400 . ?
O3B C22A 1.327(10) . ?
C1A C2A 1.504(8) . ?
C6A C5A 1.3900 . ?
C6A C7A 1.3900 . ?
C6A C24A 1.556(10) . ?
C5A C4A 1.3900 . ?
C5A C8A 1.501(8) . ?
C4A H4A 0.9500 . ?
C4A C3A 1.3900 . ?
C3A H3AA 0.9500 . ?
C3A C2A 1.3900 . ?
C2A C7A 1.3900 . ?
C7A H7A 0.9500 . ?
C8A C10A 1.3900 . ?
C8A C9A 1.3900 . ?
C10A H10A 0.9500 . ?
C10A C11A 1.3900 . ?
C11A C12A 1.3900 . ?
C11A C16A 1.539(7) . ?
C12A C13A 1.3900 . ?
C12A C15A 1.48(2) 5_666 ?
C13A C13A 1.3909(11) 5_666 ?
C13A C9A 1.3900 . ?
C9A C14A 1.3905(11) . ?
C14A H14A 0.9500 . ?
C14A C15A 1.3898(11) . ?
C15A H15A 0.9500 . ?
C16A C21A 1.3900 . ?
C16A C17A 1.3900 . ?
C21A H21A 0.9500 . ?
C21A C20A 1.3900 . ?
C20A H20A 0.9500 . ?
C20A C19A 1.3900 . ?
C19A C18A 1.3900 . ?
C19A C22A 1.503(8) . ?
C18A H18A 0.9500 . ?
C18A C17A 1.3900 . ?
C17A C23A 1.544(9) . ?
C23A H23D 0.9800 . ?
C23A H23E 0.9800 . ?
C23A H23F 0.9800 . ?
C24A H24D 0.9800 . ?
C24A H24E 0.9800 . ?
C24A H24F 0.9800 . ?
C30 H30A 0.9900 . ?
C30 H30B 0.9900 . ?
C30 C25 1.5399(11) . ?
C30 C29 1.5398(11) . ?
C25 H25A 0.9900 . ?
C25 H25B 0.9900 . ?
C25 C26 1.5400(11) . ?
C26 H26A 0.9900 . ?
C26 H26B 0.9900 . ?
C26 C27 1.5400(11) . ?
C29 H29A 0.9900 . ?
C29 H29B 0.9900 . ?
C29 C28 1.5401(11) . ?
C28 H28A 0.9900 . ?
C28 H28B 0.9900 . ?
C28 C27 1.5401(11) . ?
C27 H27A 0.9900 . ?
C27 H27B 0.9900 . ?

loop_
_geom_angle_atom_site_label_1
_geom_angle_atom_site_label_2
_geom_angle_atom_site_label_3
_geom_angle
_geom_angle_site_symmetry_1
_geom_angle_site_symmetry_3
_geom_angle_publ_flag
C1B O2B H2B 109.5 . . ?
C22B O3A H3A 109.5 . . ?
O1B C1B O2B 126.8(7) . . ?
O1B C1B C2B 120.3(6) . . ?
O2B C1B C2B 112.5(6) . . ?
C3B C2B C1B 124.8(4) . . ?
C3B C2B C7B 120.0 . . ?
C7B C2B C1B 115.2(4) . . ?
C2B C3B H3B 120.0 . . ?
C4B C3B C2B 120.0 . . ?
C4B C3B H3B 120.0 . . ?
C3B C4B H4B 120.0 . . ?
C5B C4B C3B 120.0 . . ?
C5B C4B H4B 120.0 . . ?
C4B C5B C8B 122.6(6) . . ?
C6B C5B C4B 120.0 . . ?
C6B C5B C8B 117.3(6) . . ?
C5B C6B C7B 120.0 . . ?
C5B C6B C24 122.3(6) . . ?
C7B C6B C24 117.6(6) . . ?
C2B C7B H7B 120.0 . . ?
C6B C7B C2B 120.0 . . ?
C6B C7B H7B 120.0 . . ?
C9B C13B C13B 125.6(9) . 5_666 ?
C9B C13B C12B 120.0 . . ?
C12B C13B C13B 114.4(9) . 5_666 ?
C13B C9B C8B 120.0 . . ?
C13B C9B C14B 121.4(9) . . ?
C8B C9B C14B 118.6(9) . . ?
C9B C8B C5B 121.6(6) . . ?
C10B C8B C5B 118.3(6) . . ?
C10B C8B C9B 120.0 . . ?
C8B C10B H10B 120.0 . . ?
C8B C10B C11B 120.0 . . ?
C11B C10B H10B 120.0 . . ?
C10B C11B C12B 120.0 . . ?
C10B C11B C16B 120.4(9) . . ?
C12B C11B C16B 119.5(9) . . ?
C13B C12B C15B 118.9(9) . 5_666 ?
C11B C12B C13B 120.0 . . ?
C11B C12B C15B 121.1(9) . 5_666 ?
C9B C14B H14B 123.8 . . ?
C15B C14B C9B 112.4(13) . . ?
C15B C14B H14B 123.8 . . ?
C12B C15B H15B 116.4 5_666 . ?
C14B C15B C12B 127.2(16) . 5_666 ?
C14B C15B H15B 116.4 . . ?
C20B C19B C18B 120.0 . . ?
C20B C19B C22B 122.5(6) . . ?
C18B C19B C22B 117.5(6) . . ?
C19B C20B H20B 120.0 . . ?
C21B C20B C19B 120.0 . . ?
C21B C20B H20B 120.0 . . ?
C20B C21B H21B 120.0 . . ?
C20B C21B C16B 120.0 . . ?
C16B C21B H21B 120.0 . . ?
C21B C16B C11B 119.4(9) . . ?
C17B C16B C11B 120.5(9) . . ?
C17B C16B C21B 120.0 . . ?
C16B C17B C23B 126.5(9) . . ?
C18B C17B C16B 120.0 . . ?
C18B C17B C23B 113.4(9) . . ?
C19B C18B H18B 120.0 . . ?
C17B C18B C19B 120.0 . . ?
C17B C18B H18B 120.0 . . ?
O3A C22B C19B 118.6(8) . . ?
O4A C22B O3A 127.1(9) . . ?
O4A C22B C19B 114.1(7) . . ?
C17B C23B H23A 109.5 . . ?
C17B C23B H23B 109.5 . . ?
C17B C23B H23C 109.5 . . ?
H23A C23B H23B 109.5 . . ?
H23A C23B H23C 109.5 . . ?
H23B C23B H23C 109.5 . . ?
C6B C24 H24A 109.5 . . ?
C6B C24 H24B 109.5 . . ?
C6B C24 H24C 109.5 . . ?
H24A C24 H24B 109.5 . . ?
H24A C24 H24C 109.5 . . ?
H24B C24 H24C 109.5 . . ?
C1A O2A H2A 109.5 . . ?
C22A O3B H3BA 109.5 . . ?
O2A C1A C2A 118.9(11) . . ?
O1A C1A O2A 120.5(16) . . ?
O1A C1A C2A 119.8(12) . . ?
C5A C6A C7A 120.0 . . ?
C5A C6A C24A 112.4(13) . . ?
C7A C6A C24A 126.4(13) . . ?
C6A C5A C4A 120.0 . . ?
C6A C5A C8A 122.2(14) . . ?
C4A C5A C8A 117.8(14) . . ?
C5A C4A H4A 120.0 . . ?
C3A C4A C5A 120.0 . . ?
C3A C4A H4A 120.0 . . ?
C4A C3A H3AA 120.0 . . ?
C4A C3A C2A 120.0 . . ?
C2A C3A H3AA 120.0 . . ?
C3A C2A C1A 119.3(8) . . ?
C7A C2A C1A 119.9(7) . . ?
C7A C2A C3A 120.0 . . ?
C6A C7A H7A 120.0 . . ?
C2A C7A C6A 120.0 . . ?
C2A C7A H7A 120.0 . . ?
C10A C8A C5A 120.9(11) . . ?
C10A C8A C9A 120.0 . . ?
C9A C8A C5A 118.2(11) . . ?
C8A C10A H10A 120.0 . . ?
C8A C10A C11A 120.0 . . ?
C11A C10A H10A 120.0 . . ?
C10A C11A C12A 120.0 . . ?
C10A C11A C16A 116.1(8) . . ?
C12A C11A C16A 123.9(9) . . ?
C13A C12A C11A 120.0 . . ?
C12A C13A C9A 120.0 . . ?
C8A C9A C14A 120.2(8) . . ?
C13A C9A C8A 120.0 . . ?
C13A C9A C14A 119.8(8) . . ?
C9A C14A H14A 115.4 . . ?
C15A C14A C9A 129.3(14) . . ?
C15A C14A H14A 115.4 . . ?
C12A C15A H15A 125.3 5_666 . ?
C14A C15A H15A 125.3 . . ?
C21A C16A C11A 122.7(8) . . ?
C21A C16A C17A 120.0 . . ?
C17A C16A C11A 116.7(8) . . ?
C16A C21A H21A 120.0 . . ?
C20A C21A C16A 120.0 . . ?
C20A C21A H21A 120.0 . . ?
C21A C20A H20A 120.0 . . ?
C21A C20A C19A 120.0 . . ?
C19A C20A H20A 120.0 . . ?
C20A C19A C22A 116.9(6) . . ?
C18A C19A C20A 120.0 . . ?
C18A C19A C22A 123.1(6) . . ?
C19A C18A H18A 120.0 . . ?
C19A C18A C17A 120.0 . . ?
C17A C18A H18A 120.0 . . ?
C16A C17A C23A 121.6(9) . . ?
C18A C17A C16A 120.0 . . ?
C18A C17A C23A 118.3(9) . . ?
O4B C22A O3B 122.6(19) . . ?
O4B C22A C19A 122.5(13) . . ?
O3B C22A C19A 114.6(12) . . ?
C17A C23A H23D 109.5 . . ?
C17A C23A H23E 109.5 . . ?
C17A C23A H23F 109.5 . . ?
H23D C23A H23E 109.5 . . ?
H23D C23A H23F 109.5 . . ?
H23E C23A H23F 109.5 . . ?
C6A C24A H24D 109.5 . . ?
C6A C24A H24E 109.5 . . ?
C6A C24A H24F 109.5 . . ?
H24D C24A H24E 109.5 . . ?
H24D C24A H24F 109.5 . . ?
H24E C24A H24F 109.5 . . ?
H30A C30 H30B 109.0 . . ?
C25 C30 H30A 111.1 . . ?
C25 C30 H30B 111.1 . . ?
C29 C30 H30A 111.1 . . ?
C29 C30 H30B 111.1 . . ?
C29 C30 C25 103.5(12) . . ?
C30 C25 H25A 107.8 . . ?
C30 C25 H25B 107.8 . . ?
C30 C25 C26 117.9(13) . . ?
H25A C25 H25B 107.2 . . ?
C26 C25 H25A 107.8 . . ?
C26 C25 H25B 107.8 . . ?
C25 C26 H26A 109.2 . . ?
C25 C26 H26B 109.2 . . ?
C25 C26 C27 112.2(12) . . ?
H26A C26 H26B 107.9 . . ?
C27 C26 H26A 109.2 . . ?
C27 C26 H26B 109.2 . . ?
C30 C29 H29A 107.1 . . ?
C30 C29 H29B 107.1 . . ?
C30 C29 C28 120.7(14) . . ?
H29A C29 H29B 106.8 . . ?
C28 C29 H29A 107.1 . . ?
C28 C29 H29B 107.1 . . ?
C29 C28 H28A 109.2 . . ?
C29 C28 H28B 109.2 . . ?
C29 C28 C27 112.1(12) . . ?
H28A C28 H28B 107.9 . . ?
C27 C28 H28A 109.2 . . ?
C27 C28 H28B 109.2 . . ?
C26 C27 C28 106.9(12) . . ?
C26 C27 H27A 110.3 . . ?
C26 C27 H27B 110.3 . . ?
C28 C27 H27A 110.3 . . ?
C28 C27 H27B 110.3 . . ?
H27A C27 H27B 108.6 . . ?

_shelx_res_file                  
;
TITL HOF_ZSTU_5.res in Pbca
    hof_zstu_5.res
    created by SHELXL-2025/1 at 15:58:07 on 11-Dec-2025
REM Old TITL cu_20240906CYL_TBAPY_3_CH3_THF in Pbca
REM SHELXT solution in Pbca: R1 0.393, Rweak 0.098, Alpha 0.096
REM <I/s> 1.366 for 541 systematic absences, Orientation a'=b, b'=a, c'=-c
REM Formula found by SHELXT: C29 N4 O1A
CELL 1.54178 14.9347 14.1589 25.2455 90 90 90
ZERR 4 0.0007 0.0005 0.0008 0 0 0
LATT 1
SYMM 0.5-X,-Y,0.5+Z
SYMM -X,0.5+Y,0.5-Z
SYMM 0.5+X,0.5-Y,-Z
SFAC C H O
UNIT 240 232 32
EQIV $1 1-X,1-Y,1-Z
DFIX 1.39 0.001 C9B C14B C15B C14B
DFIX 1.39 0.001 C9A C14A C15A C14A
DFIX 1.5 0.01 C22A C19A C16A C11A C8A C5A C2A C1A C22B C19B C16B C11B C8B =
 C5B C2B C1B
DFIX 1.54 0.01 C23A C17A C23B C17B C6A C24A C6B C24
ISOR 0.03 0.03
SIMU 0.03 0.03 3.8
DFIX 1.25 0.01 O1A C1A O1B C1B O4B C22A O4A C22B
DFIX 1.33 0.01 O3B C22A O3A C22B O2B C1B O2A C1A
SADI C22B C18B C22A C20A C22B C20B C22A C18A C7A C1A C3B C1B C3A C1A C7B C1B
SADI O2A C2A O1B C2B O1A C2A O2B C2B O3A C19B O4B C19A O4A C19B O3B C19A
DFIX 1.54 0.001 C26 C25 C27 C26 C28 C27 C29 C28 C30 C29 C30 C25
FLAT 0.001 C12A C13A C9A C14A C15A C12A_$1 C13A_$1 C9A_$1 C14A_$1 C15A_$1
DFIX 1.39 0.001 C13A C13A_$1 C13B C13B_$1

L.S. 60
PLAN  6
SIZE 0.1 0.12 0.12
TEMP -93.13
MORE -1
BOND $H
fmap 2
acta
OMIT 0 0 16
OMIT 0 0 24
OMIT 0 2 8
OMIT 0 2 15
OMIT 0 2 18
OMIT 1 3 15
OMIT 1 5 17
OMIT 2 1 18
OMIT 2 1 24
OMIT 2 2 16
OMIT 2 6 2
OMIT 3 1 15
OMIT 3 5 19
OMIT 4 3 16
OMIT 4 4 18
REM <olex2.extras>
REM <HklSrc "%.\\HOF_ZSTU_5.hkl">
REM </olex2.extras>

WGHT    0.000000   20.000000
EXTI    0.000309
FVAR       0.39348
PART 1
O1B   3    0.244809    0.049617    0.298442    10.75000    0.15259    0.06626 =
         0.10563   -0.02368   -0.00234   -0.03214
O2B   3    0.389188   -0.009131    0.287810    10.75000    0.15900    0.05951 =
         0.12118   -0.02445   -0.02765   -0.01614
AFIX 147
H2B   2    0.362565   -0.058207    0.277736    10.75000   -1.50000
AFIX   0
O3A   3    0.783755    0.858140    0.259236    10.75000    0.19654    0.09771 =
         0.10209    0.03131   -0.00179   -0.04736
AFIX 147
H3A   2    0.808960    0.908058    0.269286    10.75000   -1.50000
AFIX   0
O4A   3    0.644986    0.932878    0.258403    10.75000    0.19059    0.09603 =
         0.10702    0.03969    0.01667   -0.03723
C1B   1    0.329387    0.054418    0.303743    10.75000    0.14500    0.06601 =
         0.08759   -0.01665   -0.00755   -0.03382
AFIX  66
C2B   1    0.372259    0.143197    0.323848    10.75000    0.14403    0.06168 =
         0.07265   -0.02182   -0.00390   -0.02991
C3B   1    0.464050    0.158014    0.327557    10.75000    0.14769    0.07475 =
         0.09513   -0.02589    0.00309   -0.03973
AFIX  43
H3B   2    0.504522    0.111041    0.315360    10.75000   -1.20000
AFIX  65
C4B   1    0.496625    0.241560    0.349112    10.75000    0.13797    0.07958 =
         0.08904   -0.01308   -0.00385   -0.04480
AFIX  43
H4B   2    0.559360    0.251686    0.351648    10.75000   -1.20000
AFIX  65
C5B   1    0.437408    0.310289    0.366958    10.75000    0.13561    0.06239 =
         0.07448   -0.01372    0.00267   -0.03954
C6B   1    0.345617    0.295473    0.363249    10.75000    0.14048    0.05634 =
         0.07570   -0.02073   -0.00469   -0.03717
C7B   1    0.313041    0.211927    0.341694    10.75000    0.14046    0.06188 =
         0.08519   -0.01916   -0.00626   -0.03797
AFIX  43
H7B   2    0.250306    0.201801    0.339159    10.75000   -1.20000
AFIX  66
C13B  1    0.499594    0.490828    0.472937    10.50000    0.12476    0.04633 =
         0.05437    0.00004    0.00038   -0.03474
C9B   1    0.467809    0.408822    0.449218    10.50000    0.12653    0.04696 =
         0.06079   -0.01157   -0.00278   -0.04677
C8B   1    0.468546    0.400172    0.394375    10.50000    0.12905    0.06112 =
         0.05189   -0.00895   -0.00667   -0.04491
C10B  1    0.501069    0.473528    0.363250    10.50000    0.13422    0.07025 =
         0.06626   -0.00207   -0.00225   -0.04287
AFIX  43
H10B  2    0.501573    0.467616    0.325767    10.50000   -1.20000
AFIX  65
C11B  1    0.532853    0.555535    0.386970    10.50000    0.13286    0.06382 =
         0.06984    0.01318   -0.00500   -0.03853
C12B  1    0.532117    0.564186    0.441812    10.50000    0.13038    0.06220 =
         0.05982   -0.00296   -0.00632   -0.03602
AFIX   0
C14B  1    0.434835    0.334175    0.479230    10.50000    0.13459    0.04418 =
         0.06823   -0.00363    0.00301   -0.04368
AFIX  43
H14B  2    0.413083    0.276884    0.464464    10.50000   -1.20000
AFIX   0
C15B  1    0.437284    0.352822    0.533259    10.50000    0.12860    0.04087 =
         0.08105    0.01906    0.00994   -0.04410
AFIX  43
H15B  2    0.415948    0.304198    0.555910    10.50000   -1.20000
AFIX  66
C19B  1    0.649889    0.784798    0.298071    10.50000    0.15209    0.07513 =
         0.08440    0.02149    0.00493   -0.04039
C20B  1    0.560611    0.788862    0.313464    10.50000    0.15187    0.08130 =
         0.07528    0.02526    0.01350   -0.03020
AFIX  43
H20B  2    0.525577    0.842875    0.305166    10.50000   -1.20000
AFIX  65
C21B  1    0.522594    0.713898    0.340996    10.50000    0.12712    0.08204 =
         0.08026    0.02159    0.02039   -0.03682
AFIX  43
H21B  2    0.461577    0.716676    0.351516    10.50000   -1.20000
AFIX  65
C16B  1    0.573854    0.634869    0.353137    10.50000    0.13156    0.06516 =
         0.05123    0.01329    0.00573   -0.03530
C17B  1    0.663132    0.630804    0.337745    10.50000    0.14353    0.07592 =
         0.08297    0.02451    0.00509   -0.03198
C18B  1    0.701150    0.705767    0.310212    10.50000    0.15184    0.08707 =
         0.08268    0.01803    0.00642   -0.03364
AFIX  43
H18B  2    0.762168    0.702989    0.299692    10.50000   -1.20000
AFIX   0
C22B  1    0.695259    0.864277    0.268523    10.75000    0.15505    0.10671 =
         0.08205    0.01933    0.01295   -0.04252
C23B  1    0.729675    0.552727    0.350910    10.50000    0.15656    0.09550 =
         0.10504    0.02332    0.00885   -0.01764
AFIX 137
H23A  2    0.727618    0.539396    0.388982    10.50000   -1.50000
H23B  2    0.790171    0.573043    0.341098    10.50000   -1.50000
H23C  2    0.714048    0.495511    0.331119    10.50000   -1.50000
AFIX   0
C24   1    0.278666    0.364203    0.385126    10.50000    0.13877    0.07344 =
         0.07844   -0.01477   -0.00248   -0.02776
AFIX 137
H24A  2    0.285937    0.368704    0.423623    10.50000   -1.50000
H24B  2    0.217982    0.342341    0.376893    10.50000   -1.50000
H24C  2    0.288357    0.426449    0.369148    10.50000   -1.50000
AFIX   0
PART 2
O2A   3    0.218051    0.088091    0.286721    10.25000    0.15211    0.06914 =
         0.09727   -0.03637   -0.01225   -0.02092
AFIX 147
H2A   2    0.198754    0.032878    0.282491    10.25000   -1.50000
AFIX   0
O1A   3    0.350250    0.014883    0.280205    10.25000    0.14983    0.07882 =
         0.09178   -0.03225   -0.01031   -0.01938
O4B   3    0.798391    0.841609    0.247687    10.25000    0.15410    0.06731 =
         0.07165    0.01429    0.03095   -0.03575
O3B   3    0.663598    0.916083    0.244128    10.25000    0.15377    0.05893 =
         0.06796    0.01586    0.02960   -0.01965
AFIX 147
H3BA  2    0.692550    0.966935    0.243499    10.25000   -1.50000
AFIX   0
C1A   1    0.306073    0.085710    0.293797    10.25000    0.14516    0.06788 =
         0.09965   -0.02501   -0.00372   -0.02821
AFIX  66
C6A   1    0.482626    0.226870    0.366066    10.25000    0.13709    0.07126 =
         0.08131   -0.01293   -0.00165   -0.03402
C5A   1    0.439124    0.312856    0.372668    10.25000    0.13359    0.06243 =
         0.07153   -0.01252   -0.00188   -0.03829
C4A   1    0.350829    0.323205    0.356253    10.25000    0.14090    0.07122 =
         0.07900   -0.01682    0.00055   -0.03296
AFIX  43
H4A   2    0.321097    0.381972    0.360766    10.25000   -1.20000
AFIX  65
C3A   1    0.306035    0.247568    0.333236    10.25000    0.14300    0.07702 =
         0.08753   -0.01349   -0.00399   -0.02837
AFIX  43
H3AA  2    0.245689    0.254642    0.322017    10.25000   -1.20000
AFIX  65
C2A   1    0.349536    0.161582    0.326633    10.25000    0.14397    0.07050 =
         0.08441   -0.02739   -0.00322   -0.03603
C7A   1    0.437831    0.151232    0.343049    10.25000    0.14487    0.06700 =
         0.08882   -0.01899    0.00472   -0.03191
AFIX  43
H7A   2    0.467562    0.092464    0.338536    10.25000   -1.20000
AFIX  66
C8A   1    0.484847    0.397318    0.396278    10.50000    0.13182    0.05995 =
         0.06791   -0.00620    0.00338   -0.03606
C10A  1    0.520735    0.467529    0.364182    10.50000    0.12951    0.06831 =
         0.05984   -0.00019    0.00454   -0.03739
AFIX  43
H10A  2    0.525961    0.457569    0.327097    10.50000   -1.20000
AFIX  65
C11A  1    0.548977    0.552313    0.386347    10.50000    0.12355    0.05845 =
         0.06824    0.01247    0.00908   -0.04117
C12A  1    0.541329    0.566887    0.440608    10.50000    0.12271    0.05010 =
         0.05421    0.01060    0.00217   -0.04476
C13A  1    0.505441    0.496676    0.472704    10.50000    0.12323    0.04008 =
         0.05342   -0.00244    0.00027   -0.03833
C9A   1    0.477199    0.411891    0.450539    10.50000    0.12781    0.05734 =
         0.06302    0.00108    0.00603   -0.03704
AFIX   0
C14A  1    0.441335    0.341829    0.482780    10.50000    0.13509    0.05269 =
         0.07350   -0.01593   -0.00111   -0.03575
AFIX  43
H14A  2    0.423427    0.285761    0.465032    10.50000   -1.20000
AFIX   0
C15A  1    0.427942    0.342100    0.537260    10.50000    0.13155    0.03620 =
         0.07890    0.00067    0.00453   -0.04414
AFIX  43
H15A  2    0.402932    0.291640    0.557165    10.50000   -1.20000
AFIX  66
C16A  1    0.592533    0.623289    0.348044    10.50000    0.13173    0.06388 =
         0.06645    0.00744    0.00539   -0.03180
C21A  1    0.682235    0.618524    0.333609    10.50000    0.13250    0.06488 =
         0.07499    0.01369    0.01726   -0.02765
AFIX  43
H21A  2    0.717228    0.565323    0.343470    10.50000   -1.20000
AFIX  65
C20A  1    0.720737    0.691599    0.304748    10.50000    0.14255    0.07537 =
         0.07082    0.01265    0.02131   -0.03396
AFIX  43
H20A  2    0.782045    0.688342    0.294882    10.50000   -1.20000
AFIX  65
C19A  1    0.669537    0.769441    0.290320    10.50000    0.14581    0.06764 =
         0.06736    0.01037    0.01266   -0.04013
C18A  1    0.579835    0.774207    0.304755    10.50000    0.14810    0.07511 =
         0.07899    0.01766    0.01935   -0.02890
AFIX  43
H18A  2    0.544842    0.827409    0.294895    10.50000   -1.20000
AFIX  65
C17A  1    0.541332    0.701132    0.333616    10.50000    0.13566    0.07482 =
         0.07952    0.01177    0.01455   -0.02561
AFIX   0
C22A  1    0.716552    0.846746    0.260492    10.25000    0.14115    0.06869 =
         0.07752    0.01012    0.02029   -0.03494
C23A  1    0.443215    0.712242    0.351908    10.50000    0.14043    0.08275 =
         0.09779    0.03609   -0.00108   -0.02612
AFIX 137
H23D  2    0.413533    0.650524    0.351256    10.50000   -1.50000
H23E  2    0.411873    0.755688    0.328047    10.50000   -1.50000
H23F  2    0.441981    0.737563    0.388029    10.50000   -1.50000
AFIX   0
C24A  1    0.585352    0.234636    0.375512    10.50000    0.16078    0.08613 =
         0.11337   -0.02301    0.00004   -0.02549
AFIX 137
H24D  2    0.610125    0.284354    0.352827    10.50000   -1.50000
H24E  2    0.613904    0.174229    0.366922    10.50000   -1.50000
H24F  2    0.596705    0.250214    0.412733    10.50000   -1.50000
AFIX   0

PART 0
C30   1    0.731570    0.348096    0.501903    11.00000    0.24627    0.25696 =
         0.26882    0.04419   -0.03013    0.07699
AFIX  23
H30A  2    0.666730    0.333564    0.501769    11.00000   -1.20000
H30B  2    0.765125    0.290935    0.512673    11.00000   -1.20000
AFIX   0
C25   1    0.762653    0.383461    0.447233    11.00000    0.22075    0.21065 =
         0.24753    0.00808    0.00401    0.04385
AFIX  23
H25A  2    0.718386    0.430343    0.434558    11.00000   -1.20000
H25B  2    0.760722    0.329340    0.422430    11.00000   -1.20000
AFIX   0
C26   1    0.856216    0.428617    0.443241    11.00000    0.22183    0.23991 =
         0.24707   -0.00040   -0.00686    0.03545
AFIX  23
H26A  2    0.867364    0.447779    0.406108    11.00000   -1.20000
H26B  2    0.901985    0.381167    0.453063    11.00000   -1.20000
AFIX   0
C29   1    0.752396    0.431684    0.538926    11.00000    0.22040    0.26401 =
         0.21535    0.02220   -0.03568    0.03034
AFIX  23
H29A  2    0.745055    0.408730    0.575712    11.00000   -1.20000
H29B  2    0.705401    0.479854    0.533007    11.00000   -1.20000
AFIX   0
C28   1    0.843320    0.482759    0.536136    11.00000    0.22120    0.29301 =
         0.24299    0.01902   -0.02227    0.03247
AFIX  23
H28A  2    0.890904    0.439647    0.548816    11.00000   -1.20000
H28B  2    0.842066    0.538310    0.559939    11.00000   -1.20000
AFIX   0
C27   1    0.865875    0.515476    0.479508    11.00000    0.23308    0.26074 =
         0.26637    0.01709   -0.01251    0.02473
AFIX  23
H27A  2    0.824260    0.566040    0.468216    11.00000   -1.20000
H27B  2    0.927795    0.540287    0.477967    11.00000   -1.20000
AFIX   0
HKLF 4


REM  HOF_ZSTU_5.res in Pbca
REM wR2 = 0.2872, GooF = S = 0.992, Restrained GooF = 0.850 for all data
REM R1 = 0.1477 for 2688 Fo > 4sig(Fo) and 0.1897 for all 4750 data
REM 496 parameters refined using 3611 restraints

END

WGHT      0.2000      0.0000

REM Highest difference peak  0.344,  deepest hole -0.450,  1-sigma level  0.064
Q1    1   0.4486  0.3344  0.5071  11.00000  0.05    0.34
Q2    1   0.7298  0.9280  0.2882  11.00000  0.05    0.30
Q3    1   0.5599  0.5551  0.3736  11.00000  0.05    0.29
Q4    1   0.6213  0.7006  0.3660  11.00000  0.05    0.27
Q5    1   0.5563  0.5838  0.4365  11.00000  0.05    0.27
Q6    1   0.4813  0.4027  0.4346  11.00000  0.05    0.26
;
_shelx_res_checksum              12940
_olex2_submission_special_instructions 'No special instructions were received'
# start Validation Reply Form
_vrf_PLAT340_hof_zstu_5          
;
PROBLEM: Low Bond Precision on  C-C Bonds ...............    0.01817 Ang.  
RESPONSE: The low bond precision on C-C bonds is attributed to the poor 
quality of the crystal used for data collection. Despite multiple 
attempts to grow better crystals, the diffraction data remained weak, 
resulting in higher uncertainties in the refinement. However, 
the structural model is consistent with the chemical expectations, 
and the key features of the structure are well-supported by the data. 
We believe the reported structure is valid, even though the bond 
precision is lower than ideal
;
# end Validation Reply Form

####################################################################### 
# 
# This file contains crystal structure data downloaded from the 
# Cambridge Structural Database (CSD) hosted by the Cambridge 
# Crystallographic Data Centre (CCDC).
# 
# Full information about CCDC data access policies and citation 
# guidelines are available at http://www.ccdc.cam.ac.uk/access/V1 
# 
# Audit and citation data items may have been added by the CCDC. 
# Please retain this information to preserve the provenance of 
# this file and to allow appropriate attribution of the data. 
# 
#######################################################################

data_RTC2H6@HOF_ZSTU_5a
_database_code_depnum_ccdc_archive 'CCDC 2425858'
loop_
_audit_author_name
_audit_author_address
'Junkuo Gao'
;Zhejiang Sci Tech University
China
;
_audit_update_record             
;
2025-02-21 deposited with the CCDC.	2025-12-29 downloaded from the CCDC.
;
_audit_creation_date             2025-02-21
_audit_creation_method           
;
Olex2 1.5
(compiled 2024.02.16 svn.r378c4104 for OlexSys, GUI svn.r6928)
;
_shelx_SHELXL_version_number     2018/3
_chemical_name_common            ?
_chemical_name_systematic        ?
_chemical_formula_moiety         '2(C48 H34 O8), 0.8(C2 H6)'
_chemical_formula_sum            'C98 H74 O16'
_chemical_formula_weight         1507.57
_chemical_melting_point          ?
loop_
_atom_type_symbol
_atom_type_description
_atom_type_scat_dispersion_real
_atom_type_scat_dispersion_imag
_atom_type_scat_source
C C 0.0181 0.0091 'International Tables Vol C Tables 4.2.6.8 and 6.1.1.4'
H H 0.0000 0.0000 'International Tables Vol C Tables 4.2.6.8 and 6.1.1.4'
O O 0.0492 0.0322 'International Tables Vol C Tables 4.2.6.8 and 6.1.1.4'

_shelx_space_group_comment       
;
The symmetry employed for this shelxl refinement is uniquely defined
by the following loop, which should always be used as a source of
symmetry information in preference to the above space-group names.
They are only intended as comments.
;
_space_group_crystal_system      orthorhombic
_space_group_IT_number           61
_space_group_name_H-M_alt        'P b c a'
_space_group_name_Hall           '-P 2ac 2ab'
loop_
_space_group_symop_operation_xyz
'x, y, z'
'-x+1/2, -y, z+1/2'
'-x, y+1/2, -z+1/2'
'x+1/2, -y+1/2, -z'
'-x, -y, -z'
'x-1/2, y, -z-1/2'
'x, -y-1/2, z-1/2'
'-x-1/2, y-1/2, z'

_cell_length_a                   13.444(3)
_cell_length_b                   14.142(3)
_cell_length_c                   25.861(5)
_cell_angle_alpha                90
_cell_angle_beta                 90
_cell_angle_gamma                90
_cell_volume                     4917.0(17)
_cell_formula_units_Z            2
_cell_measurement_reflns_used    1063
_cell_measurement_temperature    273.0
_cell_measurement_theta_max      44.47
_cell_measurement_theta_min      20.37
_shelx_estimated_absorpt_T_max   0.936
_shelx_estimated_absorpt_T_min   0.921
_exptl_absorpt_coefficient_mu    0.558
_exptl_absorpt_correction_T_max  0.7516
_exptl_absorpt_correction_T_min  0.6554
_exptl_absorpt_correction_type   none
_exptl_absorpt_process_details   
;
SADABS-2016/2 (Bruker,2016/2) was used for absorption correction.
wR2(int) was 0.0966 before and 0.0629 after correction.
The Ratio of minimum to maximum transmission is 0.8720.
The \l/2 correction factor is Not present.
;
_exptl_absorpt_special_details   ?
_exptl_crystal_colour            'clear light yellow'
_exptl_crystal_colour_lustre     clear
_exptl_crystal_colour_modifier   light
_exptl_crystal_colour_primary    yellow
_exptl_crystal_density_diffrn    1.018
_exptl_crystal_density_meas      ?
_exptl_crystal_density_method    ?
_exptl_crystal_description       block
_exptl_crystal_F_000             1580
_exptl_crystal_size_max          0.15
_exptl_crystal_size_mid          0.13
_exptl_crystal_size_min          0.12
_exptl_transmission_factor_max   ?
_exptl_transmission_factor_min   ?
_diffrn_reflns_av_R_equivalents  0.0670
_diffrn_reflns_av_unetI/netI     0.0280
_diffrn_reflns_Laue_measured_fraction_full 0.994
_diffrn_reflns_Laue_measured_fraction_max 0.994
_diffrn_reflns_limit_h_max       14
_diffrn_reflns_limit_h_min       -13
_diffrn_reflns_limit_k_max       15
_diffrn_reflns_limit_k_min       -15
_diffrn_reflns_limit_l_max       28
_diffrn_reflns_limit_l_min       -28
_diffrn_reflns_number            38486
_diffrn_reflns_point_group_measured_fraction_full 0.994
_diffrn_reflns_point_group_measured_fraction_max 0.994
_diffrn_reflns_theta_full        58.916
_diffrn_reflns_theta_max         58.916
_diffrn_reflns_theta_min         4.745
_diffrn_ambient_temperature      273.0
_diffrn_detector_area_resol_mean ?
_diffrn_measured_fraction_theta_full 0.994
_diffrn_measured_fraction_theta_max 0.994
_diffrn_measurement_device_type  'Bruker APEX-II CCD'
_diffrn_measurement_method       '\f and \w scans'
_diffrn_radiation_type           CuK\a
_diffrn_radiation_wavelength     1.54178
_diffrn_source                   ?
_diffrn_source_current           1.2
_diffrn_source_power             0.06
_diffrn_source_voltage           50.0
_diffrn_standards_number         0
_reflns_Friedel_coverage         0.000
_reflns_Friedel_fraction_full    .
_reflns_Friedel_fraction_max     .
_reflns_number_gt                1722
_reflns_number_total             3513
_reflns_special_details          
;
 Reflections were merged by SHELXL according to the crystal
 class for the calculation of statistics and refinement.
 
 _reflns_Friedel_fraction is defined as the number of unique
 Friedel pairs measured divided by the number that would be
 possible theoretically, ignoring centric projections and
 systematic absences.
;
_reflns_threshold_expression     'I > 2\s(I)'
_computing_cell_refinement       'SAINT V8.40B (?, 2016)'
_computing_data_collection       ?
_computing_data_reduction        'SAINT V8.40B (?, 2016)'
_computing_molecular_graphics    'Olex2 1.5 (Dolomanov et al., 2009)'
_computing_publication_material  'Olex2 1.5 (Dolomanov et al., 2009)'
_computing_structure_refinement  'SHELXL 2018/3 (Sheldrick, 2015)'
_computing_structure_solution    'SHELXT 2018/2 (Sheldrick, 2018)'
_refine_diff_density_max         0.141
_refine_diff_density_min         -0.170
_refine_diff_density_rms         0.042
_refine_ls_extinction_coef       0.0155(19)
_refine_ls_extinction_expression Fc^*^=kFc[1+0.001xFc^2^\l^3^/sin(2\q)]^-1/4^
_refine_ls_extinction_method     'SHELXL-2018/3 (Sheldrick 2018)'
_refine_ls_goodness_of_fit_ref   0.991
_refine_ls_hydrogen_treatment    constr
_refine_ls_matrix_type           full
_refine_ls_number_parameters     292
_refine_ls_number_reflns         3513
_refine_ls_number_restraints     13
_refine_ls_R_factor_all          0.1137
_refine_ls_R_factor_gt           0.0735
_refine_ls_restrained_S_all      0.990
_refine_ls_shift/su_max          0.000
_refine_ls_shift/su_mean         0.000
_refine_ls_structure_factor_coef Fsqd
_refine_ls_weighting_details     
'w=1/[\s^2^(Fo^2^)+(0.1712P)^2^] where P=(Fo^2^+2Fc^2^)/3'
_refine_ls_weighting_scheme      calc
_refine_ls_wR_factor_gt          0.2140
_refine_ls_wR_factor_ref         0.2661
_refine_special_details          ?
_olex2_refinement_description    
;
1. Fixed Uiso
 At 1.2 times of:
  All C(H) groups
 At 1.5 times of:
  All C(H,H,H) groups, All O(H) groups
2. Restrained distances
 C40-C36
 1.54 with sigma of 0.02
3. Uiso/Uaniso restraints and constraints
Uanis(C40) \\sim Ueq, Uanis(C36) \\sim Ueq: with sigma of 0.01 and sigma for
terminal atoms of 0.02
Uanis(C36) \\sim Ueq: with sigma of 0.001 and sigma for terminal atoms of 0.002
4. Rigid body (RIGU) restrains
 C36
 with sigma for 1-2 distances of 0.004 and sigma for 1-3 distances of 0.004
5. Others
 Fixed Sof: H00J(0.4) H00L(0.6) H00M(0.6) H00N(0.4) C36(0.2) H36A(0.2)
 H36B(0.2) H36C(0.2) C40(0.2) H40A(0.2) H40B(0.2) H40C(0.2) C0AA(0.6) H0AA(0.6)
 H0AB(0.6) H0AC(0.6) C4(0.4) H4A(0.4) H4B(0.4) H4C(0.4) C1AA(0.6) H1AA(0.6)
 H1AB(0.6) H1AC(0.6) C2(0.4) H2A(0.4) H2B(0.4) H2C(0.4)
6.a Riding coordinates:
 C36(H36A,H36B,H36C), C40(H40A,H40B,H40C), C0AA(H0AA,H0AB,H0AC), C4(H4A,H4B,
 H4C), C1AA(H1AA,H1AB,H1AC), C2(H2A,H2B,H2C)
6.b Aromatic/amide H refined with riding coordinates:
 C00B(H00B), C00D(H00D), C00F(H00F), C00G(H00G), C00I(H00I), C00J(H00J),
 C00L(H00L), C00M(H00M), C00N(H00N), C00O(H00O), C00P(H00P)
6.c Idealised tetrahedral OH refined as rotating group:
 O002(H002), O004(H004)
;
_atom_sites_solution_hydrogens   mixed
_atom_sites_solution_primary     ?
_atom_sites_solution_secondary   ?
loop_
_atom_site_label
_atom_site_type_symbol
_atom_site_fract_x
_atom_site_fract_y
_atom_site_fract_z
_atom_site_U_iso_or_equiv
_atom_site_adp_type
_atom_site_occupancy
_atom_site_site_symmetry_order
_atom_site_calc_flag
_atom_site_refinement_flags_posn
_atom_site_refinement_flags_adp
_atom_site_refinement_flags_occupancy
_atom_site_disorder_assembly
_atom_site_disorder_group
O001 O 0.8095(3) 0.8214(2) 0.24518(12) 0.1885(13) Uani 1 1 d . . . . .
O002 O 0.3925(3) -0.0307(2) 0.29948(14) 0.2040(13) Uani 1 1 d . . . . .
H002 H 0.362416 -0.077162 0.288702 0.306 Uiso 1 1 calc R U . . .
O003 O 0.2385(3) 0.0232(2) 0.30976(12) 0.1982(14) Uani 1 1 d . . . . .
O004 O 0.6573(3) 0.8858(2) 0.24034(11) 0.1956(13) Uani 1 1 d . . . . .
H004 H 0.687140 0.925840 0.223419 0.293 Uiso 1 1 calc R U . . .
C005 C 0.3298(5) 0.0320(3) 0.31482(15) 0.1678(16) Uani 1 1 d . . . . .
C006 C 0.5925(5) 0.6019(3) 0.34745(13) 0.1650(16) Uani 1 1 d . . . . .
C007 C 0.3707(5) 0.1176(3) 0.33822(13) 0.1624(15) Uani 1 1 d . . . . .
C008 C 0.4411(5) 0.2856(3) 0.38055(13) 0.1643(16) Uani 1 1 d . . . . .
C009 C 0.6731(5) 0.7427(3) 0.28490(13) 0.1617(15) Uani 1 1 d . . . . .
C00A C 0.5453(3) 0.5553(2) 0.43759(11) 0.1791(17) Uani 1 1 d . . . . .
C00B C 0.5172(3) 0.4452(3) 0.36859(12) 0.1843(18) Uani 1 1 d . . . . .
H00B H 0.520760 0.430735 0.333561 0.221 Uiso 1 1 calc R U . . .
C00C C 0.4768(4) 0.3786(2) 0.40199(12) 0.1775(17) Uani 1 1 d . . . . .
C00D C 0.7299(4) 0.6672(3) 0.29931(15) 0.1796(16) Uani 1 1 d . . . . .
H00D H 0.795531 0.662924 0.288219 0.216 Uiso 1 1 calc R U . . .
C00E C 0.5519(3) 0.5312(2) 0.38494(12) 0.1752(16) Uani 1 1 d . . . . .
C00F C 0.5773(4) 0.6450(2) 0.45747(12) 0.1886(19) Uani 1 1 d . . . . .
H00F H 0.603845 0.689594 0.434929 0.226 Uiso 1 1 calc R U . . .
C00G C 0.5766(5) 0.7448(3) 0.29845(15) 0.1938(18) Uani 1 1 d . . . . .
H00G H 0.536174 0.793928 0.286998 0.233 Uiso 1 1 calc R U . . .
C00H C 0.4700(3) 0.3998(2) 0.45532(11) 0.1727(16) Uani 1 1 d . . . . .
C00I C 0.5699(4) 0.6655(2) 0.50740(13) 0.1952(19) Uani 1 1 d . . . . .
H00I H 0.591303 0.724512 0.518751 0.234 Uiso 1 1 calc R U . . .
C00J C 0.6894(5) 0.5952(3) 0.33104(16) 0.1781(16) Uani 1 1 d . . . . .
H00J H 0.728229 0.543739 0.340709 0.214 Uiso 0.4 1 calc R U P A 1
C00K C 0.5036(3) 0.4884(2) 0.47300(11) 0.1746(16) Uani 1 1 d . . . . .
C00L C 0.5035(5) 0.2181(4) 0.3642(2) 0.217(2) Uani 1 1 d . . . . .
H00L H 0.571824 0.226479 0.367411 0.261 Uiso 0.6 1 calc R U P B 1
C00M C 0.5372(5) 0.6745(4) 0.32932(18) 0.1974(19) Uani 1 1 d . . . . .
H00M H 0.470108 0.677147 0.337949 0.237 Uiso 0.6 1 calc R U P C 2
C00N C 0.3409(6) 0.2708(3) 0.37701(16) 0.1876(18) Uani 1 1 d . . . . .
H00N H 0.295704 0.315718 0.388738 0.225 Uiso 0.4 1 calc R U P D 2
C00O C 0.3079(4) 0.1839(3) 0.35468(17) 0.1855(17) Uani 1 1 d . . . . .
H00O H 0.239930 0.173134 0.351522 0.223 Uiso 1 1 calc R U . . .
C00P C 0.4665(5) 0.1359(4) 0.3425(2) 0.214(2) Uani 1 1 d . . . . .
H00P H 0.511506 0.091263 0.330277 0.257 Uiso 1 1 calc R U . . .
C1 C 0.7190(5) 0.8202(3) 0.25473(14) 0.1684(16) Uani 1 1 d . . . . .
C36 C 0.557(2) 0.977(3) 0.5014(17) 0.304(16) Uani 0.2 1 d D U P E -1
H36A H 0.511364 0.935238 0.518153 0.456 Uiso 0.2 1 d R U P E -1
H36B H 0.539244 0.983578 0.465583 0.456 Uiso 0.2 1 d R U P E -1
H36C H 0.554364 1.038248 0.517713 0.456 Uiso 0.2 1 d R U P E -1
C40 C 0.669(3) 0.955(3) 0.505(2) 0.332(17) Uani 0.2 1 d D U P E -1
H40A H 0.702525 0.961339 0.472438 0.498 Uiso 0.2 1 d R U P E -1
H40B H 0.666165 0.888859 0.514248 0.498 Uiso 0.2 1 d R U P E -1
H40C H 0.705235 0.988589 0.531178 0.498 Uiso 0.2 1 d R U P E -1
C0AA C 0.2616(7) 0.3314(5) 0.4023(3) 0.206(3) Uani 0.6 1 d . . P F 1
H0AA H 0.259730 0.392432 0.386073 0.310 Uiso 0.6 1 d R U P F 1
H0AB H 0.276550 0.338682 0.438363 0.310 Uiso 0.6 1 d R U P F 1
H0AC H 0.198050 0.301152 0.398513 0.310 Uiso 0.6 1 d R U P F 1
C4 C 0.6102(12) 0.2189(11) 0.3936(9) 0.295(9) Uani 0.4 1 d . . P G 2
H4A H 0.618543 0.279199 0.410104 0.443 Uiso 0.4 1 d R U P G 2
H4B H 0.663213 0.209049 0.369304 0.443 Uiso 0.4 1 d R U P G 2
H4C H 0.611493 0.169809 0.419204 0.443 Uiso 0.4 1 d R U P G 2
C1AA C 0.7470(7) 0.5205(6) 0.3495(5) 0.254(5) Uani 0.6 1 d . . P H 2
H1AA H 0.763075 0.529533 0.385334 0.381 Uiso 0.6 1 d R U P H 2
H1AB H 0.807305 0.515063 0.329834 0.381 Uiso 0.6 1 d R U P H 2
H1AC H 0.708455 0.463853 0.345624 0.381 Uiso 0.6 1 d R U P H 2
C2 C 0.4456(9) 0.6843(10) 0.3483(6) 0.231(7) Uani 0.4 1 d . . P I 1
H2A H 0.413035 0.623861 0.347183 0.347 Uiso 0.4 1 d R U P I 1
H2B H 0.409595 0.728481 0.327223 0.347 Uiso 0.4 1 d R U P I 1
H2C H 0.447495 0.706651 0.383313 0.347 Uiso 0.4 1 d R U P I 1

loop_
_atom_site_aniso_label
_atom_site_aniso_U_11
_atom_site_aniso_U_22
_atom_site_aniso_U_33
_atom_site_aniso_U_23
_atom_site_aniso_U_13
_atom_site_aniso_U_12
O001 0.237(3) 0.145(2) 0.184(2) 0.0339(16) 0.025(2) -0.035(2)
O002 0.251(3) 0.141(2) 0.220(3) -0.044(2) -0.027(2) -0.027(2)
O003 0.265(4) 0.141(2) 0.189(3) -0.0424(16) -0.023(2) -0.045(2)
O004 0.254(3) 0.160(2) 0.173(2) 0.0541(19) 0.0212(19) -0.039(2)
C005 0.240(5) 0.122(3) 0.142(3) -0.008(2) -0.017(3) -0.032(3)
C006 0.253(5) 0.142(3) 0.099(2) 0.013(2) -0.005(3) -0.060(3)
C007 0.252(5) 0.117(3) 0.118(2) -0.0101(19) -0.023(2) -0.038(3)
C008 0.241(5) 0.136(3) 0.116(2) 0.008(2) -0.020(3) -0.067(3)
C009 0.243(5) 0.131(3) 0.111(2) 0.0210(19) 0.002(3) -0.045(3)
C00A 0.309(5) 0.127(2) 0.1012(19) 0.0133(17) -0.016(2) -0.093(3)
C00B 0.298(5) 0.149(3) 0.1052(19) 0.0019(19) -0.006(2) -0.091(3)
C00C 0.296(5) 0.130(2) 0.106(2) 0.0005(18) -0.017(2) -0.084(3)
C00D 0.264(5) 0.136(3) 0.139(3) 0.017(2) 0.010(3) -0.049(3)
C00E 0.287(4) 0.137(3) 0.1021(19) 0.0144(18) -0.007(2) -0.080(3)
C00F 0.326(6) 0.132(2) 0.108(2) 0.0120(17) -0.010(2) -0.101(3)
C00G 0.239(5) 0.195(4) 0.147(3) 0.063(3) 0.008(3) -0.040(4)
C00H 0.286(5) 0.127(2) 0.105(2) 0.0094(17) -0.010(2) -0.083(3)
C00I 0.341(5) 0.127(2) 0.117(2) 0.0125(18) -0.012(3) -0.102(3)
C00J 0.282(5) 0.119(3) 0.134(3) 0.016(2) -0.005(3) -0.044(3)
C00K 0.298(5) 0.128(2) 0.0987(16) 0.0105(16) -0.018(2) -0.089(3)
C00L 0.248(6) 0.155(4) 0.249(5) -0.049(4) -0.001(4) -0.044(4)
C00M 0.235(6) 0.195(4) 0.162(3) 0.061(3) 0.006(3) -0.043(4)
C00N 0.268(6) 0.137(3) 0.157(3) -0.025(2) -0.035(3) -0.024(4)
C00O 0.253(5) 0.134(3) 0.170(3) -0.024(3) -0.047(3) -0.042(3)
C00P 0.248(5) 0.148(3) 0.247(5) -0.047(3) -0.020(4) -0.046(4)
C1 0.242(5) 0.137(3) 0.126(2) 0.024(2) 0.008(3) -0.028(4)
C36 0.304(16) 0.303(16) 0.304(16) 0.000(2) 0.000(2) 0.000(2)
C40 0.35(2) 0.32(2) 0.32(2) 0.011(19) 0.015(18) -0.044(18)
C0AA 0.273(9) 0.144(5) 0.202(7) -0.038(5) -0.027(6) -0.005(5)
C4 0.216(13) 0.218(13) 0.45(3) -0.144(16) -0.014(15) -0.034(10)
C1AA 0.292(10) 0.157(6) 0.314(12) 0.080(8) 0.054(9) -0.004(6)
C2 0.165(10) 0.256(14) 0.273(14) 0.133(12) 0.017(10) -0.013(9)

_geom_special_details            
;
 All esds (except the esd in the dihedral angle between two l.s. planes)
 are estimated using the full covariance matrix.  The cell esds are taken
 into account individually in the estimation of esds in distances, angles
 and torsion angles; correlations between esds in cell parameters are only
 used when they are defined by crystal symmetry.  An approximate (isotropic)
 treatment of cell esds is used for estimating esds involving l.s. planes.
;
loop_
_geom_bond_atom_site_label_1
_geom_bond_atom_site_label_2
_geom_bond_distance
_geom_bond_site_symmetry_2
_geom_bond_publ_flag
O001 C1 1.242(5) . ?
O002 H002 0.8200 . ?
O002 C005 1.287(5) . ?
O003 C005 1.240(6) . ?
O004 H004 0.8200 . ?
O004 C1 1.300(5) . ?
C005 C007 1.462(6) . ?
C006 C00E 1.495(5) . ?
C006 C00J 1.374(6) . ?
C006 C00M 1.351(6) . ?
C007 C00O 1.331(6) . ?
C007 C00P 1.318(6) . ?
C008 C00C 1.505(5) . ?
C008 C00L 1.340(7) . ?
C008 C00N 1.367(6) . ?
C009 C00D 1.365(6) . ?
C009 C00G 1.344(6) . ?
C009 C1 1.480(6) . ?
C00A C00E 1.406(5) . ?
C00A C00F 1.435(4) . ?
C00A C00K 1.431(4) . ?
C00B H00B 0.9300 . ?
C00B C00C 1.388(4) . ?
C00B C00E 1.371(4) . ?
C00C C00H 1.414(4) . ?
C00D H00D 0.9300 . ?
C00D C00J 1.416(6) . ?
C00F H00F 0.9300 . ?
C00F C00I 1.327(5) . ?
C00G H00G 0.9300 . ?
C00G C00M 1.381(6) . ?
C00H C00I 1.439(4) 5_666 ?
C00H C00K 1.409(4) . ?
C00I H00I 0.9300 . ?
C00J H00J 0.9300 . ?
C00J C1AA 1.395(10) . ?
C00K C00K 1.438(6) 5_666 ?
C00L H00L 0.9300 . ?
C00L C00P 1.383(7) . ?
C00L C4 1.624(17) . ?
C00M H00M 0.9300 . ?
C00M C2 1.333(12) . ?
C00N H00N 0.9300 . ?
C00N C00O 1.429(6) . ?
C00N C0AA 1.516(9) . ?
C00O H00O 0.9300 . ?
C00P H00P 0.9300 . ?
C36 H36A 0.9598 . ?
C36 H36B 0.9599 . ?
C36 H36C 0.9599 . ?
C36 C40 1.545(19) . ?
C40 H40A 0.9603 . ?
C40 H40B 0.9597 . ?
C40 H40C 0.9601 . ?
C0AA H0AA 0.9600 . ?
C0AA H0AB 0.9601 . ?
C0AA H0AC 0.9599 . ?
C4 H4A 0.9597 . ?
C4 H4B 0.9602 . ?
C4 H4C 0.9598 . ?
C1AA H1AA 0.9594 . ?
C1AA H1AB 0.9600 . ?
C1AA H1AC 0.9599 . ?
C2 H2A 0.9599 . ?
C2 H2B 0.9598 . ?
C2 H2C 0.9606 . ?

loop_
_geom_angle_atom_site_label_1
_geom_angle_atom_site_label_2
_geom_angle_atom_site_label_3
_geom_angle
_geom_angle_site_symmetry_1
_geom_angle_site_symmetry_3
_geom_angle_publ_flag
C005 O002 H002 109.5 . . ?
C1 O004 H004 109.5 . . ?
O002 C005 C007 116.9(6) . . ?
O003 C005 O002 123.1(4) . . ?
O003 C005 C007 120.0(5) . . ?
C00J C006 C00E 120.0(5) . . ?
C00M C006 C00E 122.2(6) . . ?
C00M C006 C00J 117.8(4) . . ?
C00O C007 C005 118.4(5) . . ?
C00P C007 C005 124.5(5) . . ?
C00P C007 C00O 117.1(4) . . ?
C00L C008 C00C 122.6(6) . . ?
C00L C008 C00N 119.1(4) . . ?
C00N C008 C00C 118.2(5) . . ?
C00D C009 C1 119.3(6) . . ?
C00G C009 C00D 119.1(4) . . ?
C00G C009 C1 121.5(5) . . ?
C00E C00A C00F 122.8(3) . . ?
C00E C00A C00K 119.0(3) . . ?
C00K C00A C00F 118.2(3) . . ?
C00C C00B H00B 118.5 . . ?
C00E C00B H00B 118.5 . . ?
C00E C00B C00C 122.9(3) . . ?
C00B C00C C008 119.2(3) . . ?
C00B C00C C00H 119.2(3) . . ?
C00H C00C C008 121.6(3) . . ?
C009 C00D H00D 119.8 . . ?
C009 C00D C00J 120.4(5) . . ?
C00J C00D H00D 119.8 . . ?
C00A C00E C006 119.3(3) . . ?
C00B C00E C006 121.2(3) . . ?
C00B C00E C00A 119.5(3) . . ?
C00A C00F H00F 119.3 . . ?
C00I C00F C00A 121.3(3) . . ?
C00I C00F H00F 119.3 . . ?
C009 C00G H00G 119.9 . . ?
C009 C00G C00M 120.3(5) . . ?
C00M C00G H00G 119.9 . . ?
C00C C00H C00I 122.8(3) . 5_666 ?
C00K C00H C00C 119.0(3) . . ?
C00K C00H C00I 118.2(3) . 5_666 ?
C00F C00I C00H 122.6(3) . 5_666 ?
C00F C00I H00I 118.7 . . ?
C00H C00I H00I 118.7 5_666 . ?
C006 C00J C00D 119.6(5) . . ?
C006 C00J H00J 120.2 . . ?
C006 C00J C1AA 118.2(6) . . ?
C00D C00J H00J 120.2 . . ?
C1AA C00J C00D 122.0(7) . . ?
C00A C00K C00K 119.8(3) . 5_666 ?
C00H C00K C00A 120.4(3) . . ?
C00H C00K C00K 119.8(3) . 5_666 ?
C008 C00L H00L 119.9 . . ?
C008 C00L C00P 120.1(6) . . ?
C008 C00L C4 113.6(7) . . ?
C00P C00L H00L 119.9 . . ?
C00P C00L C4 120.9(7) . . ?
C006 C00M C00G 122.5(6) . . ?
C006 C00M H00M 118.8 . . ?
C00G C00M H00M 118.8 . . ?
C2 C00M C006 117.4(6) . . ?
C2 C00M C00G 119.5(8) . . ?
C008 C00N H00N 121.1 . . ?
C008 C00N C00O 117.7(5) . . ?
C008 C00N C0AA 125.3(5) . . ?
C00O C00N H00N 121.1 . . ?
C00O C00N C0AA 116.3(6) . . ?
C007 C00O C00N 122.5(5) . . ?
C007 C00O H00O 118.7 . . ?
C00N C00O H00O 118.7 . . ?
C007 C00P C00L 123.4(6) . . ?
C007 C00P H00P 118.3 . . ?
C00L C00P H00P 118.3 . . ?
O001 C1 O004 124.0(4) . . ?
O001 C1 C009 121.6(5) . . ?
O004 C1 C009 114.4(5) . . ?
H36A C36 H36B 109.5 . . ?
H36A C36 H36C 109.5 . . ?
H36B C36 H36C 109.5 . . ?
C40 C36 H36A 117.8 . . ?
C40 C36 H36B 108.8 . . ?
C40 C36 H36C 101.4 . . ?
C36 C40 H40A 112.3 . . ?
C36 C40 H40B 100.1 . . ?
C36 C40 H40C 115.5 . . ?
H40A C40 H40B 109.5 . . ?
H40A C40 H40C 109.4 . . ?
H40B C40 H40C 109.5 . . ?
C00N C0AA H0AA 109.8 . . ?
C00N C0AA H0AB 109.4 . . ?
C00N C0AA H0AC 109.3 . . ?
H0AA C0AA H0AB 109.5 . . ?
H0AA C0AA H0AC 109.5 . . ?
H0AB C0AA H0AC 109.5 . . ?
C00L C4 H4A 108.5 . . ?
C00L C4 H4B 110.4 . . ?
C00L C4 H4C 109.5 . . ?
H4A C4 H4B 109.5 . . ?
H4A C4 H4C 109.5 . . ?
H4B C4 H4C 109.4 . . ?
C00J C1AA H1AA 110.8 . . ?
C00J C1AA H1AB 110.4 . . ?
C00J C1AA H1AC 107.2 . . ?
H1AA C1AA H1AB 109.5 . . ?
H1AA C1AA H1AC 109.5 . . ?
H1AB C1AA H1AC 109.5 . . ?
C00M C2 H2A 108.5 . . ?
C00M C2 H2B 109.0 . . ?
C00M C2 H2C 110.9 . . ?
H2A C2 H2B 109.5 . . ?
H2A C2 H2C 109.5 . . ?
H2B C2 H2C 109.5 . . ?

loop_
_geom_torsion_atom_site_label_1
_geom_torsion_atom_site_label_2
_geom_torsion_atom_site_label_3
_geom_torsion_atom_site_label_4
_geom_torsion
_geom_torsion_site_symmetry_1
_geom_torsion_site_symmetry_2
_geom_torsion_site_symmetry_3
_geom_torsion_site_symmetry_4
_geom_torsion_publ_flag
O002 C005 C007 C00O -179.8(4) . . . . ?
O002 C005 C007 C00P 3.0(6) . . . . ?
O003 C005 C007 C00O 1.4(6) . . . . ?
O003 C005 C007 C00P -175.8(4) . . . . ?
C005 C007 C00O C00N -178.6(3) . . . . ?
C005 C007 C00P C00L 179.1(5) . . . . ?
C008 C00C C00H C00I 0.8(8) . . . 5_666 ?
C008 C00C C00H C00K -179.3(5) . . . . ?
C008 C00L C00P C007 -2.4(9) . . . . ?
C008 C00N C00O C007 1.0(6) . . . . ?
C009 C00D C00J C006 -0.2(6) . . . . ?
C009 C00D C00J C1AA -175.4(7) . . . . ?
C009 C00G C00M C006 0.6(7) . . . . ?
C009 C00G C00M C2 170.8(10) . . . . ?
C00A C00F C00I C00H 0.2(8) . . . 5_666 ?
C00B C00C C00H C00I -179.4(5) . . . 5_666 ?
C00B C00C C00H C00K 0.6(7) . . . . ?
C00C C008 C00L C00P -176.8(4) . . . . ?
C00C C008 C00L C4 28.8(10) . . . . ?
C00C C008 C00N C00O 177.5(3) . . . . ?
C00C C008 C00N C0AA -12.7(7) . . . . ?
C00C C00B C00E C006 -178.4(5) . . . . ?
C00C C00B C00E C00A -1.3(7) . . . . ?
C00C C00H C00K C00A -0.9(7) . . . . ?
C00C C00H C00K C00K 179.4(5) . . . 5_666 ?
C00D C009 C00G C00M 4.1(7) . . . . ?
C00D C009 C1 O001 -5.0(6) . . . . ?
C00D C009 C1 O004 176.1(3) . . . . ?
C00E C006 C00J C00D -174.2(3) . . . . ?
C00E C006 C00J C1AA 1.1(8) . . . . ?
C00E C006 C00M C00G 173.9(4) . . . . ?
C00E C006 C00M C2 3.5(11) . . . . ?
C00E C00A C00F C00I 179.8(5) . . . . ?
C00E C00A C00K C00H 0.2(7) . . . . ?
C00E C00A C00K C00K 179.9(5) . . . 5_666 ?
C00E C00B C00C C008 -179.6(5) . . . . ?
C00E C00B C00C C00H 0.5(8) . . . . ?
C00F C00A C00E C006 -0.9(7) . . . . ?
C00F C00A C00E C00B -178.1(5) . . . . ?
C00F C00A C00K C00H 179.2(5) . . . . ?
C00F C00A C00K C00K -1.0(8) . . . 5_666 ?
C00G C009 C00D C00J -4.2(6) . . . . ?
C00G C009 C1 O001 175.1(4) . . . . ?
C00G C009 C1 O004 -3.9(6) . . . . ?
C00I C00H C00K C00A 179.0(4) 5_666 . . . ?
C00I C00H C00K C00K -0.7(8) 5_666 . . 5_666 ?
C00J C006 C00E C00A 100.0(5) . . . . ?
C00J C006 C00E C00B -82.9(5) . . . . ?
C00J C006 C00M C00G -4.9(7) . . . . ?
C00J C006 C00M C2 -175.4(9) . . . . ?
C00K C00A C00E C006 178.1(5) . . . . ?
C00K C00A C00E C00B 0.9(7) . . . . ?
C00K C00A C00F C00I 0.8(8) . . . . ?
C00L C008 C00C C00B 72.5(6) . . . . ?
C00L C008 C00C C00H -107.6(6) . . . . ?
C00L C008 C00N C00O -1.4(6) . . . . ?
C00L C008 C00N C0AA 168.4(6) . . . . ?
C00M C006 C00E C00A -78.9(6) . . . . ?
C00M C006 C00E C00B 98.3(6) . . . . ?
C00M C006 C00J C00D 4.7(6) . . . . ?
C00M C006 C00J C1AA -180.0(7) . . . . ?
C00N C008 C00C C00B -106.4(5) . . . . ?
C00N C008 C00C C00H 73.5(6) . . . . ?
C00N C008 C00L C00P 2.1(8) . . . . ?
C00N C008 C00L C4 -152.3(9) . . . . ?
C00O C007 C00P C00L 1.8(8) . . . . ?
C00P C007 C00O C00N -1.1(7) . . . . ?
C1 C009 C00D C00J 175.8(3) . . . . ?
C1 C009 C00G C00M -176.0(4) . . . . ?
C0AA C00N C00O C007 -169.7(5) . . . . ?
C4 C00L C00P C007 150.1(10) . . . . ?

_shelx_res_file                  
;
TITL cu_20241129cyl_tbapy_3_ch3_c2h_a.res in Pbca
    cu_20241129cyl_tbapy_3_ch3_c2h_a.res
    created by SHELXL-2018/3 at 09:58:58 on 21-Feb-2025
REM Old TITL cu_20241129cyl_tbapy_3_ch3_c2h in Pbca
REM SHELXT solution in Pbca: R1 0.401, Rweak 0.059, Alpha 0.119
REM <I/s> 0.950 for 424 systematic absences, Orientation as input
REM Formula found by SHELXT: C21 O4
CELL 1.54178 13.4441 14.1423 25.8614 90 90 90
ZERR 2 0.0028 0.0027 0.0049 0 0 0
LATT 1
SYMM 0.5-X,-Y,0.5+Z
SYMM -X,0.5+Y,0.5-Z
SYMM 0.5+X,0.5-Y,-Z
SFAC C H O
UNIT 196 148 32
DFIX 1.54 C40 C36
ISOR 0.01 0.02 C40 C36
ISOR 0.001 0.002 C36
RIGU C36

L.S. 10
PLAN  10
SIZE 0.12 0.13 0.15
TEMP -0.15
CONF
BOND
LIST 6
MORE -1
BOND $H
fmap 2
acta
OMIT 0 2 0
OMIT 0 2 2
OMIT 0 2 4
OMIT 0 2 12
OMIT 1 0 4
OMIT 1 1 6
OMIT 1 8 2
OMIT 1 12 3
OMIT 2 0 4
OMIT 2 1 25
OMIT 2 7 7
OMIT 3 2 9
OMIT 4 5 8
REM <olex2.extras>
REM <HklSrc "%.\\cu_20241129cyl_tbapy_3_ch3_c2h_a.hkl">
REM </olex2.extras>

WGHT    0.171200
EXTI    0.015527
FVAR       0.75672
O001  3    0.809545    0.821353    0.245184    11.00000    0.23651    0.14512 =
         0.18373    0.03394    0.02490   -0.03542
O002  3    0.392507   -0.030741    0.299484    11.00000    0.25148    0.14077 =
         0.21972   -0.04359   -0.02665   -0.02748
AFIX 147
H002  2    0.362416   -0.077162    0.288702    11.00000   -1.50000
AFIX   0
O003  3    0.238511    0.023157    0.309759    11.00000    0.26503    0.14099 =
         0.18852   -0.04236   -0.02346   -0.04545
O004  3    0.657301    0.885845    0.240342    11.00000    0.25386    0.15957 =
         0.17346    0.05408    0.02117   -0.03866
AFIX 147
H004  2    0.687140    0.925840    0.223419    11.00000   -1.50000
AFIX   0
C005  1    0.329762    0.031985    0.314821    11.00000    0.24000    0.12167 =
         0.14172   -0.00825   -0.01750   -0.03207
C006  1    0.592474    0.601909    0.347452    11.00000    0.25331    0.14231 =
         0.09944    0.01268   -0.00541   -0.05966
C007  1    0.370742    0.117612    0.338215    11.00000    0.25227    0.11727 =
         0.11772   -0.01006   -0.02280   -0.03775
C008  1    0.441100    0.285635    0.380554    11.00000    0.24122    0.13585 =
         0.11586    0.00765   -0.01988   -0.06659
C009  1    0.673097    0.742692    0.284899    11.00000    0.24308    0.13072 =
         0.11125    0.02104    0.00152   -0.04510
C00A  1    0.545343    0.555288    0.437589    11.00000    0.30941    0.12656 =
         0.10124    0.01328   -0.01555   -0.09254
C00B  1    0.517155    0.445171    0.368594    11.00000    0.29834    0.14930 =
         0.10519    0.00185   -0.00646   -0.09123
AFIX  43
H00B  2    0.520760    0.430735    0.333561    11.00000   -1.20000
AFIX   0
C00C  1    0.476804    0.378595    0.401994    11.00000    0.29593    0.13011 =
         0.10631    0.00048   -0.01690   -0.08355
C00D  1    0.729877    0.667160    0.299308    11.00000    0.26371    0.13647 =
         0.13860    0.01716    0.01006   -0.04933
AFIX  43
H00D  2    0.795531    0.662924    0.288219    11.00000   -1.20000
AFIX   0
C00E  1    0.551921    0.531236    0.384943    11.00000    0.28699    0.13661 =
         0.10208    0.01445   -0.00713   -0.08039
C00F  1    0.577348    0.644973    0.457470    11.00000    0.32588    0.13187 =
         0.10812    0.01195   -0.00992   -0.10054
AFIX  43
H00F  2    0.603845    0.689594    0.434929    11.00000   -1.20000
AFIX   0
C00G  1    0.576595    0.744846    0.298453    11.00000    0.23949    0.19533 =
         0.14651    0.06327    0.00772   -0.04000
AFIX  43
H00G  2    0.536174    0.793928    0.286998    11.00000   -1.20000
AFIX   0
C00H  1    0.470003    0.399798    0.455318    11.00000    0.28629    0.12692 =
         0.10485    0.00936   -0.01043   -0.08349
C00I  1    0.569887    0.665525    0.507405    11.00000    0.34115    0.12738 =
         0.11712    0.01248   -0.01240   -0.10223
AFIX  43
H00I  2    0.591303    0.724512    0.518751    11.00000   -1.20000
AFIX   0
C00J  1    0.689419    0.595220    0.331035    11.00000    0.28196    0.11873 =
         0.13373    0.01641   -0.00497   -0.04415
PART 1
AFIX  43
H00J  2    0.728229    0.543739    0.340709    10.40000   -1.20000
AFIX   0
PART 0
C00K  1    0.503622    0.488411    0.473000    11.00000    0.29762    0.12758 =
         0.09866    0.01046   -0.01761   -0.08876
C00L  1    0.503496    0.218089    0.364181    11.00000    0.24766    0.15481 =
         0.24916   -0.04879   -0.00118   -0.04369
PART 1
AFIX  43
H00L  2    0.571824    0.226479    0.367411    10.60000   -1.20000
AFIX   0
PART 0
C00M  1    0.537205    0.674471    0.329322    11.00000    0.23514    0.19513 =
         0.16204    0.06091    0.00646   -0.04288
PART 2
AFIX  43
H00M  2    0.470108    0.677147    0.337949    10.60000   -1.20000
AFIX   0
PART 0
C00N  1    0.340890    0.270780    0.377012    11.00000    0.26849    0.13697 =
         0.15749   -0.02530   -0.03533   -0.02402
PART 2
AFIX  43
H00N  2    0.295704    0.315718    0.388738    10.40000   -1.20000
AFIX   0
PART 0
C00O  1    0.307909    0.183854    0.354679    11.00000    0.25270    0.13419 =
         0.16959   -0.02355   -0.04725   -0.04192
AFIX  43
H00O  2    0.239930    0.173134    0.351522    11.00000   -1.20000
AFIX   0
C00P  1    0.466479    0.135915    0.342485    11.00000    0.24839    0.14760 =
         0.24724   -0.04683   -0.01995   -0.04591
AFIX  43
H00P  2    0.511506    0.091263    0.330277    11.00000   -1.20000
AFIX   0
C1    1    0.719019    0.820186    0.254733    11.00000    0.24187    0.13717 =
         0.12621    0.02422    0.00755   -0.02834

PART -1
C36   1    0.557074    0.977368    0.501363    10.20000    0.30392    0.30327 =
         0.30392    0.00025    0.00020   -0.00041
AFIX   3
H36A  2    0.511364    0.935238    0.518153    10.20000   -1.50000
H36B  2    0.539244    0.983578    0.465583    10.20000   -1.50000
H36C  2    0.554364    1.038248    0.517713    10.20000   -1.50000
AFIX   0
C40   1    0.669225    0.954549    0.505078    10.20000    0.35145    0.32372 =
         0.32113    0.01136    0.01507   -0.04419
AFIX   3
H40A  2    0.702525    0.961339    0.472438    10.20000   -1.50000
H40B  2    0.666165    0.888859    0.514248    10.20000   -1.50000
H40C  2    0.705235    0.988589    0.531178    10.20000   -1.50000
AFIX   0

PART 1
C0AA  1    0.261560    0.331392    0.402283    10.60000    0.27303    0.14447 =
         0.20197   -0.03772   -0.02672   -0.00546
AFIX   3
H0AA  2    0.259730    0.392432    0.386073    10.60000   -1.50000
H0AB  2    0.276550    0.338682    0.438363    10.60000   -1.50000
H0AC  2    0.198050    0.301152    0.398513    10.60000   -1.50000
AFIX   0
PART 2
C4    1    0.610223    0.218929    0.393604    10.40000    0.21553    0.21804 =
         0.45195   -0.14352   -0.01354   -0.03433
AFIX   3
H4A   2    0.618543    0.279199    0.410104    10.40000   -1.50000
H4B   2    0.663213    0.209049    0.369304    10.40000   -1.50000
H4C   2    0.611493    0.169809    0.419204    10.40000   -1.50000
AFIX   0
C1AA  1    0.747045    0.520513    0.349524    10.60000    0.29162    0.15661 =
         0.31386    0.07950    0.05366   -0.00394
AFIX   3
H1AA  2    0.763075    0.529533    0.385334    10.60000   -1.50000
H1AB  2    0.807305    0.515063    0.329834    10.60000   -1.50000
H1AC  2    0.708455    0.463853    0.345624    10.60000   -1.50000
AFIX   0
PART 1
C2    1    0.445565    0.684251    0.348263    10.40000    0.16458    0.25563 =
         0.27348    0.13251    0.01681   -0.01294
AFIX   3
H2A   2    0.413035    0.623861    0.347183    10.40000   -1.50000
H2B   2    0.409595    0.728481    0.327223    10.40000   -1.50000
H2C   2    0.447495    0.706651    0.383313    10.40000   -1.50000
AFIX   0
HKLF 4


REM  cu_20241129cyl_tbapy_3_ch3_c2h_a.res in Pbca
REM wR2 = 0.2661, GooF = S = 0.991, Restrained GooF = 0.990 for all data
REM R1 = 0.0735 for 1722 Fo > 4sig(Fo) and 0.1137 for all 3513 data
REM 292 parameters refined using 13 restraints

END

WGHT      0.1712      0.0000

REM Highest difference peak  0.141,  deepest hole -0.170,  1-sigma level  0.042
Q1    1   0.3020 -0.0524  0.3366  11.00000  0.05    0.14
Q2    1   0.6305  0.9401  0.4626  11.00000  0.05    0.13
Q3    1   0.5402  0.4215  0.3287  11.00000  0.05    0.13
Q4    1   0.5047  0.4632  0.4179  11.00000  0.05    0.13
Q5    1   0.7071  0.9116  0.4779  11.00000  0.05    0.13
Q6    1   0.5476  0.7449  0.5189  11.00000  0.05    0.12
Q7    1   0.5114  0.5680  0.4272  11.00000  0.05    0.12
Q8    1   0.3083  0.0785  0.3133  11.00000  0.05    0.11
Q9    1   0.5059  0.4012  0.3847  11.00000  0.05    0.10
Q10   1   0.3544  0.0278  0.2997  11.00000  0.05    0.10
;
_shelx_res_checksum              27973
_olex2_submission_special_instructions 'No special instructions were received'
####################################################################### 
# 
# This file contains crystal structure data downloaded from the 
# Cambridge Structural Database (CSD) hosted by the Cambridge 
# Crystallographic Data Centre (CCDC).
# 
# Full information about CCDC data access policies and citation 
# guidelines are available at http://www.ccdc.cam.ac.uk/access/V1 
# 
# Audit and citation data items may have been added by the CCDC. 
# Please retain this information to preserve the provenance of 
# this file and to allow appropriate attribution of the data. 
# 
#######################################################################

data_150KC2H6@HOF_ZSTU_5a
_database_code_depnum_ccdc_archive 'CCDC 2425856'
loop_
_audit_author_name
_audit_author_address
'Junkuo Gao'
;Zhejiang Sci Tech University
China
;
_audit_update_record             
;
2025-12-12 deposited with the CCDC.	2025-12-29 downloaded from the CCDC.
;
_audit_creation_date             2025-12-10
_audit_creation_method           
;
Olex2 1.5
(compiled 2025.07.13 svn.rb7424aed for OlexSys, GUI svn.r7314)
;
_shelx_SHELXL_version_number     2025/1
_chemical_name_common            ?
_chemical_name_systematic        ?
_chemical_formula_moiety         'C48 H34 O8, 2(C2 H6)'
_chemical_formula_sum            'C52 H46 O8'
_chemical_formula_weight         798.89
_chemical_melting_point          ?
loop_
_atom_type_symbol
_atom_type_description
_atom_type_scat_dispersion_real
_atom_type_scat_dispersion_imag
_atom_type_scat_source
C C 0.0181 0.0091 'International Tables Vol C Tables 4.2.6.8 and 6.1.1.4'
H H 0.0000 0.0000 'International Tables Vol C Tables 4.2.6.8 and 6.1.1.4'
O O 0.0492 0.0322 'International Tables Vol C Tables 4.2.6.8 and 6.1.1.4'

_shelx_space_group_comment       
;
The symmetry employed for this shelxl refinement is uniquely defined
by the following loop, which should always be used as a source of
symmetry information in preference to the above space-group names.
They are only intended as comments.
;
_space_group_crystal_system      orthorhombic
_space_group_IT_number           61
_space_group_name_H-M_alt        'P b c a'
_space_group_name_Hall           '-P 2ac 2ab'
loop_
_space_group_symop_operation_xyz
'x, y, z'
'-x+1/2, -y, z+1/2'
'-x, y+1/2, -z+1/2'
'x+1/2, -y+1/2, -z'
'-x, -y, -z'
'x-1/2, y, -z-1/2'
'x, -y-1/2, z-1/2'
'-x-1/2, y-1/2, z'

_cell_length_a                   13.4088(7)
_cell_length_b                   14.1154(5)
_cell_length_c                   25.8758(9)
_cell_angle_alpha                90
_cell_angle_beta                 90
_cell_angle_gamma                90
_cell_volume                     4897.5(4)
_cell_formula_units_Z            4
_cell_measurement_reflns_used    3083
_cell_measurement_temperature    150(2)
_cell_measurement_theta_max      57.000
_cell_measurement_theta_min      1.953
_shelx_estimated_absorpt_T_max   0.54
_shelx_estimated_absorpt_T_min   0.21
_exptl_absorpt_coefficient_mu    0.583
_exptl_absorpt_correction_T_max  0.86
_exptl_absorpt_correction_T_min  0.84
_exptl_absorpt_correction_type   multi-scan
_exptl_absorpt_process_details   
;
SADABS-2016/2 (Krause et al., 2015) was used for absorption correction.
;
_exptl_absorpt_special_details   ?
_exptl_crystal_colour            'clear light orange'
_exptl_crystal_colour_lustre     clear
_exptl_crystal_colour_modifier   light
_exptl_crystal_colour_primary    orange
_exptl_crystal_density_diffrn    1.083
_exptl_crystal_density_meas      ?
_exptl_crystal_density_method    'not measured'
_exptl_crystal_description       block
_exptl_crystal_F_000             1688
_exptl_crystal_size_max          0.18
_exptl_crystal_size_mid          0.13
_exptl_crystal_size_min          0.12
_exptl_transmission_factor_max   ?
_exptl_transmission_factor_min   ?
_diffrn_reflns_av_R_equivalents  0.0802
_diffrn_reflns_av_unetI/netI     0.0615
_diffrn_reflns_Laue_measured_fraction_full 0.989
_diffrn_reflns_Laue_measured_fraction_max 0.986
_diffrn_reflns_limit_h_max       16
_diffrn_reflns_limit_h_min       -14
_diffrn_reflns_limit_k_max       16
_diffrn_reflns_limit_k_min       -17
_diffrn_reflns_limit_l_max       31
_diffrn_reflns_limit_l_min       -31
_diffrn_reflns_number            31907
_diffrn_reflns_point_group_measured_fraction_full 0.989
_diffrn_reflns_point_group_measured_fraction_max 0.986
_diffrn_reflns_theta_full        67.679
_diffrn_reflns_theta_max         68.573
_diffrn_reflns_theta_min         6.271
_diffrn_ambient_temperature      150.02
_diffrn_detector                 'charge-coupled device (CCD) area detector'
_diffrn_detector_area_resol_mean 7.9
_diffrn_detector_type            'Bruker D8 VENTURE'
_diffrn_measured_fraction_theta_full 0.989
_diffrn_measured_fraction_theta_max 0.986
_diffrn_measurement_device       'three-circle diffractometer'
_diffrn_measurement_device_type  'Bruker D8 VENTURE'
_diffrn_measurement_method       '0.60\ % \ w and 0.6\ % \ f scans'
_diffrn_radiation_collimation    '0.5 mm double- pinhole'
_diffrn_radiation_detector       'Bruker D8 VENTURE'
_diffrn_radiation_monochromator  'equatorially mounted graphite'
_diffrn_radiation_probe          x-ray
_diffrn_radiation_type           CuK\a
_diffrn_radiation_wavelength     1.54178
_diffrn_radiation_xray_symbol    K-L~3~
_diffrn_source                   'microfocus sealed X-ray tube'
_diffrn_source_type              'Incoatec I\ms'
_reflns_Friedel_coverage         0.000
_reflns_Friedel_fraction_full    .
_reflns_Friedel_fraction_max     .
_reflns_number_gt                1938
_reflns_number_total             4449
_reflns_special_details          
;
 Reflections were merged by SHELXL according to the crystal
 class for the calculation of statistics and refinement.
 
 _reflns_Friedel_fraction is defined as the number of unique
 Friedel pairs measured divided by the number that would be
 possible theoretically, ignoring centric projections and
 systematic absences.
;
_reflns_threshold_expression     'I > 2\s(I)'
_computing_cell_refinement       'SAINT V8.40B (Bruker-AXS, 2016)'
_computing_data_collection       'APEX4 Ver. 2016.5-0 (Bruker-AXS, 2016)'
_computing_data_reduction        'SAINT V8.40B (Bruker-AXS, 2016)'
_computing_molecular_graphics    'Olex2 1.5 (Dolomanov et al., 2009)'
_computing_publication_material  'Olex2 1.5 (Dolomanov et al., 2009)'
_computing_structure_refinement  'SHELXL 2025/1 (Sheldrick, 2015)'
_computing_structure_solution    'SHELXT 2018/2 (Sheldrick, 2018)'
_refine_diff_density_max         0.226
_refine_diff_density_min         -0.174
_refine_diff_density_rms         0.040
_refine_ls_extinction_coef       0.046(6)
_refine_ls_extinction_expression Fc^*^=kFc[1+0.001xFc^2^\l^3^/sin(2\q)]^-1/4^
_refine_ls_extinction_method     'SHELXL-2025/1 (Sheldrick 2025)'
_refine_ls_goodness_of_fit_ref   1.092
_refine_ls_hydrogen_treatment    constr
_refine_ls_matrix_type           full
_refine_ls_number_parameters     308
_refine_ls_number_reflns         4449
_refine_ls_number_restraints     453
_refine_ls_R_factor_all          0.1547
_refine_ls_R_factor_gt           0.0978
_refine_ls_restrained_S_all      1.146
_refine_ls_shift/su_max          0.000
_refine_ls_shift/su_mean         0.000
_refine_ls_structure_factor_coef Fsqd
_refine_ls_weighting_details     
'w=1/[\s^2^(Fo^2^)+(0.2000P)^2^] where P=(Fo^2^+2Fc^2^)/3'
_refine_ls_weighting_scheme      calc
_refine_ls_wR_factor_gt          0.2836
_refine_ls_wR_factor_ref         0.3545
_refine_special_details          ?
_olex2_refinement_description    
;
1. Fixed Uiso
 At 1.2 times of:
  All C(H) groups
 At 1.5 times of:
  All C(H,H,H) groups, All O(H) groups
2. Restrained distances
 O4-C22 = O2-C1
 1.33 with sigma of 0.01
 C26-C25 = C28-C27 = C30-C29
 1.54 with sigma of 0.001
 C2-C1 = C8-C5 = C16-C10 = C22-C19 = C6-C24 = C23-C21 = C17-C00Q = C4-C31
 1.5 with sigma of 0.01
 O1-C1 = O3-C22
 1.2 with sigma of 0.01
 C14-C13 = C15-C14
 1.39 with sigma of 0.001
3. Restrained planarity
 C5, C7, C2, C6, C3, C4, C24, C31
 with sigma of 0.1
 C16, C19, C18, C17, C21, C20, C00Q, C23
 with sigma of 0.1
4. Uiso/Uaniso restraints and constraints
All non-hydrogen atoms have similar U: within 2A with sigma of 0.03 and sigma
for terminal atoms of 0.03 within 2A
All non-hydrogen atoms restrained to be isotropic: with sigma of 0.03 and sigma
for terminal atoms of 0.03
5. Others
 Fixed Sof: C00Q(0.6) H00A(0.6) H00B(0.6) H00C(0.6) H6(0.5) H4A(0.5) H21(0.6)
 H17(0.4) C23(0.4) H23A(0.4) H23B(0.4) H23C(0.4) C24(0.5) H24A(0.5) H24B(0.5)
 H24C(0.5) C31(0.5) H31A(0.5) H31B(0.5) H31C(0.5) C25(0.5) H25A(0.5) H25B(0.5)
 H25C(0.5) C26(0.5) H26A(0.5) H26B(0.5) H26C(0.5) C27(0.25) H27A(0.25)
 H27B(0.25) H27C(0.25) C28(0.25) H28A(0.25) H28B(0.25) H28C(0.25) C29(0.25)
 H29A(0.25) H29B(0.25) H29C(0.25) C30(0.25) H30A(0.25) H30B(0.25) H30C(0.25)
6.a Riding coordinates:
 C25(H25A,H25B,H25C), C26(H26A,H26B,H26C), C27(H27A,H27B,H27C), C28(H28A,H28B,
 H28C), C29(H29A,H29B,H29C), C30(H30A,H30B,H30C)
6.b Aromatic/amide H refined with riding coordinates:
 C7(H7), C6(H6), C4(H4A), C3(H3), C9(H9), C14(H14), C15(H15), C21(H21),
 C20(H20), C18(H18), C17(H17)
6.c Fitted hexagon refined as free rotating group:
 C12(C11,C10,C9,C8,C13), C16(C21,C20,C19,C18,C17)
6.d Idealised Me refined as rotating group:
 C00Q(H00A,H00B,H00C), C23(H23A,H23B,H23C), C24(H24A,H24B,H24C), C31(H31A,H31B,
 H31C)
6.e Idealised tetrahedral OH refined as rotating group:
 O2(H2), O4(H4)
;
_atom_sites_solution_hydrogens   mixed
_atom_sites_solution_primary     dual
_atom_sites_solution_secondary   ?
loop_
_atom_site_label
_atom_site_type_symbol
_atom_site_fract_x
_atom_site_fract_y
_atom_site_fract_z
_atom_site_U_iso_or_equiv
_atom_site_adp_type
_atom_site_occupancy
_atom_site_site_symmetry_order
_atom_site_calc_flag
_atom_site_refinement_flags_posn
_atom_site_refinement_flags_adp
_atom_site_refinement_flags_occupancy
_atom_site_disorder_assembly
_atom_site_disorder_group
O1 O 0.8102(4) 0.1799(2) 0.75488(13) 0.1813(14) Uani 1 1 d D U . . .
O2 O 0.6589(3) 0.1138(2) 0.75912(12) 0.1847(14) Uani 1 1 d D U . . .
H2 H 0.689027 0.073553 0.777266 0.277 Uiso 1 1 calc R U . . .
O3 O 0.2386(3) 0.9775(2) 0.69047(13) 0.1827(15) Uani 1 1 d D U . . .
O4 O 0.3927(3) 1.0317(2) 0.69979(16) 0.1976(15) Uani 1 1 d D U . . .
H4 H 0.365503 1.069700 0.720399 0.296 Uiso 1 1 calc R U . . .
C00Q C 0.2621(7) 0.6670(6) 0.5988(4) 0.196(3) Uani 0.6 1 d D U P A 2
H00A H 0.234482 0.698818 0.568288 0.294 Uiso 0.6 1 calc R U P A 2
H00B H 0.208335 0.653834 0.623417 0.294 Uiso 0.6 1 calc R U P A 2
H00C H 0.293424 0.607285 0.588260 0.294 Uiso 0.6 1 calc R U P A 2
C1 C 0.7215(5) 0.1798(3) 0.74463(16) 0.1622(17) Uani 1 1 d D U . . .
C2 C 0.6732(5) 0.2585(3) 0.71524(13) 0.1514(16) Uani 1 1 d D U . . .
C7 C 0.7308(4) 0.3344(3) 0.70063(16) 0.1672(17) Uani 1 1 d . U . . .
H7 H 0.798179 0.339051 0.711751 0.201 Uiso 1 1 calc R U . . .
C6 C 0.6894(5) 0.4048(3) 0.66921(17) 0.1657(17) Uani 1 1 d D U . . .
H6 H 0.728835 0.457860 0.659629 0.199 Uiso 0.5 1 calc R U P B 2
C5 C 0.5937(5) 0.3987(3) 0.65213(13) 0.1581(17) Uani 1 1 d D U . . .
C4 C 0.5379(5) 0.3245(4) 0.6692(2) 0.186(2) Uani 1 1 d D U . . .
H4A H 0.469852 0.320711 0.659257 0.224 Uiso 0.5 1 calc R U P C 1
C3 C 0.5775(5) 0.2539(4) 0.70077(18) 0.1811(19) Uani 1 1 d . U . . .
H3 H 0.536734 0.202798 0.711960 0.217 Uiso 1 1 calc R U . . .
C12 C 0.5044(3) 0.51101(14) 0.52717(5) 0.1582(17) Uani 1 1 d G U . . .
C11 C 0.4713(3) 0.59857(14) 0.54480(7) 0.1590(17) Uani 1 1 d G U . . .
C10 C 0.4781(3) 0.62091(13) 0.59700(7) 0.1638(17) Uani 1 1 d DG U . . .
C9 C 0.5179(3) 0.55570(16) 0.63157(5) 0.1706(19) Uani 1 1 d G U . . .
H9 H 0.522487 0.570968 0.667243 0.205 Uiso 1 1 calc R U . . .
C8 C 0.5509(3) 0.46814(15) 0.61393(6) 0.1617(17) Uani 1 1 d DG U . . .
C13 C 0.5442(3) 0.44579(13) 0.56173(7) 0.1572(16) Uani 1 1 d DG U . . .
C14 C 0.5772(4) 0.35836(18) 0.54355(11) 0.174(2) Uani 1 1 d D U . . .
H14 H 0.605778 0.314448 0.567122 0.208 Uiso 1 1 calc R U . . .
C15 C 0.5694(4) 0.3340(2) 0.49169(10) 0.1721(19) Uani 1 1 d D U . . .
H15 H 0.590629 0.273367 0.480217 0.207 Uiso 1 1 calc R U . . .
C16 C 0.4403(3) 0.71466(17) 0.61824(11) 0.1590(17) Uani 1 1 d DG U . . .
C21 C 0.5075(2) 0.7837(2) 0.63428(15) 0.206(2) Uani 1 1 d DG U . . .
H21 H 0.577122 0.773466 0.630553 0.247 Uiso 0.6 1 calc R U P D 2
C20 C 0.4727(3) 0.8677(2) 0.65577(14) 0.203(2) Uani 1 1 d G U . . .
H20 H 0.518574 0.914856 0.666726 0.243 Uiso 1 1 calc R U . . .
C19 C 0.3708(3) 0.88264(15) 0.66122(11) 0.1502(14) Uani 1 1 d DG U . . .
C18 C 0.3036(2) 0.8136(2) 0.64518(13) 0.1805(19) Uani 1 1 d G U . . .
H18 H 0.233971 0.823831 0.648905 0.217 Uiso 1 1 calc R U . . .
C17 C 0.3384(3) 0.72962(18) 0.62369(12) 0.1773(19) Uani 1 1 d DG U . . .
H17 H 0.292517 0.682439 0.612733 0.213 Uiso 0.4 1 calc R U P A 1
C22 C 0.3278(5) 0.9683(3) 0.68505(16) 0.1575(16) Uani 1 1 d D U . . .
C23 C 0.6112(8) 0.7713(10) 0.6148(7) 0.248(7) Uani 0.4 1 d D U P E 1
H23A H 0.658624 0.790566 0.641651 0.371 Uiso 0.4 1 calc R U P E 1
H23B H 0.620972 0.810561 0.583985 0.371 Uiso 0.4 1 calc R U P E 1
H23C H 0.622319 0.704607 0.605982 0.371 Uiso 0.4 1 calc R U P E 1
C24 C 0.7475(7) 0.4844(6) 0.6508(5) 0.196(4) Uani 0.5 1 d D U P F 1
H24A H 0.763718 0.475056 0.614195 0.294 Uiso 0.5 1 calc R U P F 1
H24B H 0.809298 0.489117 0.670837 0.294 Uiso 0.5 1 calc R U P F 1
H24C H 0.708851 0.542837 0.654809 0.294 Uiso 0.5 1 calc R U P F 1
C31 C 0.4371(8) 0.3124(9) 0.6504(5) 0.222(5) Uani 0.5 1 d D U P G 2
H31A H 0.402099 0.266123 0.672013 0.334 Uiso 0.5 1 calc R U P G 2
H31B H 0.438879 0.289645 0.614593 0.334 Uiso 0.5 1 calc R U P G 2
H31C H 0.401937 0.373230 0.651735 0.334 Uiso 0.5 1 calc R U P G 2
C25 C 0.8224(15) 0.5493(18) 0.4974(12) 0.368(11) Uani 0.5 1 d D U P H -1
H25A H 0.780353 0.492585 0.496153 0.552 Uiso 0.5 1 d R U P H -1
H25B H 0.806953 0.590134 0.467842 0.552 Uiso 0.5 1 d R U P H -1
H25C H 0.809534 0.583883 0.529568 0.552 Uiso 0.5 1 d R U P H -1
C26 C 0.9342(16) 0.525(2) 0.4949(13) 0.390(12) Uani 0.5 1 d D U P H -1
H26A H 0.955152 0.470540 0.515936 0.585 Uiso 0.5 1 d R U P H -1
H26B H 0.971912 0.581050 0.505145 0.585 Uiso 0.5 1 d R U P H -1
H26C H 0.946823 0.510980 0.458288 0.585 Uiso 0.5 1 d R U P H -1
C27 C 0.202(5) 0.817(2) 0.4951(18) 0.45(3) Uani 0.25 1 d D U P I 2
H27A H 0.131335 0.802876 0.499896 0.681 Uiso 0.25 1 d R U P I 2
H27B H 0.242062 0.762294 0.506424 0.681 Uiso 0.25 1 d R U P I 2
H27C H 0.215498 0.829347 0.458491 0.681 Uiso 0.25 1 d R U P I 2
C28 C 0.232(5) 0.902(3) 0.5289(18) 0.45(3) Uani 0.25 1 d D U P I 2
H28A H 0.301063 0.921448 0.523134 0.673 Uiso 0.25 1 d R U P I 2
H28B H 0.222190 0.886434 0.565439 0.673 Uiso 0.25 1 d R U P I 2
H28C H 0.187038 0.954196 0.519322 0.673 Uiso 0.25 1 d R U P I 2
C29 C 0.3224(19) 0.898(2) 0.4363(18) 0.311(15) Uani 0.25 1 d D U P J 1
H29A H 0.278582 0.953626 0.432499 0.467 Uiso 0.25 1 d R U P J 1
H29B H 0.303785 0.863302 0.467522 0.467 Uiso 0.25 1 d R U P J 1
H29C H 0.315394 0.857287 0.406056 0.467 Uiso 0.25 1 d R U P J 1
C30 C 0.431(2) 0.933(3) 0.443(2) 0.326(15) Uani 0.25 1 d D U P J 1
H30A H 0.455318 0.914550 0.477216 0.489 Uiso 0.25 1 d R U P J 1
H30B H 0.432514 1.002248 0.439843 0.489 Uiso 0.25 1 d R U P J 1
H30C H 0.472533 0.904576 0.416259 0.489 Uiso 0.25 1 d R U P J 1

loop_
_atom_site_aniso_label
_atom_site_aniso_U_11
_atom_site_aniso_U_22
_atom_site_aniso_U_33
_atom_site_aniso_U_23
_atom_site_aniso_U_13
_atom_site_aniso_U_12
O1 0.225(4) 0.139(2) 0.180(3) 0.0354(17) -0.031(2) 0.034(2)
O2 0.230(4) 0.155(2) 0.169(3) 0.056(2) -0.021(2) 0.035(2)
O3 0.231(4) 0.138(2) 0.179(3) -0.0389(18) 0.027(2) 0.043(2)
O4 0.237(4) 0.134(2) 0.223(3) -0.049(2) 0.026(2) 0.025(2)
C00Q 0.247(9) 0.148(6) 0.193(7) -0.036(5) 0.025(6) 0.014(6)
C1 0.228(5) 0.134(3) 0.124(3) 0.023(2) -0.011(3) 0.039(4)
C2 0.225(5) 0.124(3) 0.105(2) 0.0210(18) 0.000(3) 0.046(3)
C7 0.240(5) 0.127(3) 0.134(3) 0.015(2) -0.012(3) 0.042(3)
C6 0.251(5) 0.116(3) 0.130(3) 0.013(2) -0.001(3) 0.049(3)
C5 0.251(5) 0.129(3) 0.095(2) 0.0142(19) 0.006(3) 0.066(3)
C4 0.227(5) 0.172(4) 0.160(4) 0.056(3) -0.011(3) 0.046(4)
C3 0.226(5) 0.172(4) 0.146(3) 0.058(3) -0.008(3) 0.030(4)
C12 0.268(5) 0.113(2) 0.0931(17) 0.0056(15) 0.008(2) 0.078(3)
C11 0.263(5) 0.115(2) 0.100(2) 0.0040(17) 0.004(2) 0.074(3)
C10 0.267(5) 0.119(2) 0.106(2) -0.0074(18) 0.004(2) 0.069(3)
C9 0.278(5) 0.133(3) 0.101(2) 0.0045(18) 0.001(2) 0.079(3)
C8 0.261(5) 0.125(2) 0.099(2) 0.0094(18) 0.003(2) 0.070(3)
C13 0.259(4) 0.119(2) 0.094(2) 0.0067(17) 0.011(2) 0.076(3)
C14 0.290(5) 0.118(2) 0.112(2) 0.0153(18) 0.005(3) 0.082(3)
C15 0.291(5) 0.110(2) 0.115(2) 0.0143(18) 0.008(3) 0.086(3)
C16 0.248(5) 0.120(3) 0.109(2) 0.0068(19) 0.007(3) 0.063(3)
C21 0.230(6) 0.148(4) 0.239(6) -0.057(4) -0.005(4) 0.051(4)
C20 0.223(5) 0.143(3) 0.242(5) -0.043(3) 0.014(4) 0.039(3)
C19 0.226(4) 0.113(2) 0.112(2) -0.0022(18) 0.016(2) 0.030(3)
C18 0.238(5) 0.130(3) 0.174(4) -0.025(3) 0.048(3) 0.036(3)
C17 0.244(5) 0.123(3) 0.165(4) -0.037(2) 0.032(3) 0.019(3)
C22 0.230(5) 0.108(3) 0.135(3) -0.013(2) 0.016(3) 0.028(3)
C23 0.240(13) 0.191(10) 0.312(16) -0.087(11) 0.019(11) 0.065(10)
C24 0.249(10) 0.130(6) 0.210(9) 0.047(6) -0.025(7) 0.013(6)
C31 0.205(10) 0.216(10) 0.247(11) 0.075(9) -0.022(9) 0.015(8)
C25 0.40(2) 0.354(18) 0.351(17) 0.085(17) 0.025(19) -0.087(18)
C26 0.42(2) 0.377(19) 0.372(18) 0.031(19) 0.05(2) -0.03(2)
C27 0.44(3) 0.46(4) 0.46(4) 0.02(2) -0.04(2) 0.04(2)
C28 0.44(3) 0.45(4) 0.46(4) 0.02(2) -0.03(2) 0.02(2)
C29 0.33(2) 0.26(2) 0.35(2) 0.04(2) -0.04(2) 0.07(2)
C30 0.35(3) 0.28(2) 0.35(2) 0.05(2) -0.01(2) 0.02(2)

_geom_special_details            
;
 All esds (except the esd in the dihedral angle between two l.s. planes)
 are estimated using the full covariance matrix.  The cell esds are taken
 into account individually in the estimation of esds in distances, angles
 and torsion angles; correlations between esds in cell parameters are only
 used when they are defined by crystal symmetry.  An approximate (isotropic)
 treatment of cell esds is used for estimating esds involving l.s. planes.
;
loop_
_geom_bond_atom_site_label_1
_geom_bond_atom_site_label_2
_geom_bond_distance
_geom_bond_site_symmetry_2
_geom_bond_publ_flag
O1 C1 1.218(5) . ?
O2 H2 0.8400 . ?
O2 C1 1.309(5) . ?
O3 C22 1.212(5) . ?
O4 H4 0.8400 . ?
O4 C22 1.306(5) . ?
C00Q H00A 0.9800 . ?
C00Q H00B 0.9800 . ?
C00Q H00C 0.9800 . ?
C00Q C17 1.499(7) . ?
C1 C2 1.495(5) . ?
C2 C7 1.374(6) . ?
C2 C3 1.339(7) . ?
C7 H7 0.9500 . ?
C7 C6 1.399(6) . ?
C6 H6 0.9500 . ?
C6 C5 1.360(7) . ?
C6 C24 1.448(8) . ?
C5 C4 1.360(7) . ?
C5 C8 1.505(4) . ?
C4 H4A 0.9500 . ?
C4 C3 1.394(6) . ?
C4 C31 1.448(8) . ?
C3 H3 0.9500 . ?
C12 C12 1.445(3) 5_666 ?
C12 C11 1.3900 . ?
C12 C13 1.3900 . ?
C11 C10 1.3900 . ?
C11 C15 1.447(3) 5_666 ?
C10 C9 1.3900 . ?
C10 C16 1.520(2) . ?
C9 H9 0.9500 . ?
C9 C8 1.3900 . ?
C8 C13 1.3900 . ?
C13 C14 1.3933 . ?
C14 H14 0.9500 . ?
C14 C15 1.3893(10) . ?
C15 H15 0.9500 . ?
C16 C21 1.3900 . ?
C16 C17 1.3900 . ?
C21 H21 0.9500 . ?
C21 C20 1.3900 . ?
C21 C23 1.490(9) . ?
C20 H20 0.9500 . ?
C20 C19 1.3900 . ?
C19 C18 1.3900 . ?
C19 C22 1.474(4) . ?
C18 H18 0.9500 . ?
C18 C17 1.3900 . ?
C17 H17 0.9500 . ?
C23 H23A 0.9800 . ?
C23 H23B 0.9800 . ?
C23 H23C 0.9800 . ?
C24 H24A 0.9800 . ?
C24 H24B 0.9800 . ?
C24 H24C 0.9800 . ?
C31 H31A 0.9800 . ?
C31 H31B 0.9800 . ?
C31 H31C 0.9800 . ?
C25 H25A 0.9801 . ?
C25 H25B 0.9800 . ?
C25 H25C 0.9795 . ?
C25 C26 1.5399(11) . ?
C26 H26A 0.9801 . ?
C26 H26B 0.9797 . ?
C26 H26C 0.9809 . ?
C27 H27A 0.9800 . ?
C27 H27B 0.9800 . ?
C27 H27C 0.9800 . ?
C27 C28 1.5400(11) . ?
C28 H28A 0.9800 . ?
C28 H28B 0.9800 . ?
C28 H28C 0.9800 . ?
C29 H29A 0.9800 . ?
C29 H29B 0.9800 . ?
C29 H29C 0.9800 . ?
C29 C30 1.5400(11) . ?
C30 H30A 0.9800 . ?
C30 H30B 0.9800 . ?
C30 H30C 0.9800 . ?

loop_
_geom_angle_atom_site_label_1
_geom_angle_atom_site_label_2
_geom_angle_atom_site_label_3
_geom_angle
_geom_angle_site_symmetry_1
_geom_angle_site_symmetry_3
_geom_angle_publ_flag
C1 O2 H2 109.5 . . ?
C22 O4 H4 109.5 . . ?
H00A C00Q H00B 109.5 . . ?
H00A C00Q H00C 109.5 . . ?
H00B C00Q H00C 109.5 . . ?
C17 C00Q H00A 109.5 . . ?
C17 C00Q H00B 109.5 . . ?
C17 C00Q H00C 109.5 . . ?
O1 C1 O2 124.3(4) . . ?
O1 C1 C2 122.2(5) . . ?
O2 C1 C2 113.4(5) . . ?
C7 C2 C1 118.4(5) . . ?
C3 C2 C1 121.5(5) . . ?
C3 C2 C7 120.0(4) . . ?
C2 C7 H7 120.3 . . ?
C2 C7 C6 119.3(5) . . ?
C6 C7 H7 120.3 . . ?
C7 C6 H6 119.4 . . ?
C7 C6 C24 121.9(7) . . ?
C5 C6 C7 121.3(5) . . ?
C5 C6 H6 119.4 . . ?
C5 C6 C24 116.7(6) . . ?
C6 C5 C8 122.1(5) . . ?
C4 C5 C6 117.5(4) . . ?
C4 C5 C8 120.3(5) . . ?
C5 C4 H4A 118.9 . . ?
C5 C4 C3 122.1(6) . . ?
C5 C4 C31 119.7(6) . . ?
C3 C4 H4A 118.9 . . ?
C3 C4 C31 117.9(7) . . ?
C2 C3 C4 119.6(5) . . ?
C2 C3 H3 120.2 . . ?
C4 C3 H3 120.2 . . ?
C11 C12 C12 119.01(18) . 5_666 ?
C11 C12 C13 120.0 . . ?
C13 C12 C12 120.98(17) . 5_666 ?
C12 C11 C15 119.38(16) . 5_666 ?
C10 C11 C12 120.0 . . ?
C10 C11 C15 120.62(16) . 5_666 ?
C11 C10 C16 121.82(16) . . ?
C9 C10 C11 120.0 . . ?
C9 C10 C16 118.15(16) . . ?
C10 C9 H9 120.0 . . ?
C10 C9 C8 120.0 . . ?
C8 C9 H9 120.0 . . ?
C9 C8 C5 119.00(18) . . ?
C9 C8 C13 120.0 . . ?
C13 C8 C5 121.00(18) . . ?
C12 C13 C14 119.45(17) . . ?
C8 C13 C12 120.0 . . ?
C8 C13 C14 120.55(17) . . ?
C13 C14 H14 119.3 . . ?
C15 C14 C13 121.4(2) . . ?
C15 C14 H14 119.3 . . ?
C11 C15 H15 120.1 5_666 . ?
C14 C15 C11 119.8(2) . 5_666 ?
C14 C15 H15 120.1 . . ?
C21 C16 C10 120.2(3) . . ?
C21 C16 C17 120.0 . . ?
C17 C16 C10 119.8(3) . . ?
C16 C21 H21 120.0 . . ?
C16 C21 C23 114.9(6) . . ?
C20 C21 C16 120.0 . . ?
C20 C21 H21 120.0 . . ?
C20 C21 C23 123.3(6) . . ?
C21 C20 H20 120.0 . . ?
C21 C20 C19 120.0 . . ?
C19 C20 H20 120.0 . . ?
C20 C19 C22 123.5(3) . . ?
C18 C19 C20 120.0 . . ?
C18 C19 C22 116.5(3) . . ?
C19 C18 H18 120.0 . . ?
C17 C18 C19 120.0 . . ?
C17 C18 H18 120.0 . . ?
C16 C17 C00Q 122.6(4) . . ?
C16 C17 H17 120.0 . . ?
C18 C17 C00Q 116.5(4) . . ?
C18 C17 C16 120.0 . . ?
C18 C17 H17 120.0 . . ?
O3 C22 O4 123.4(4) . . ?
O3 C22 C19 121.5(5) . . ?
O4 C22 C19 115.1(5) . . ?
C21 C23 H23A 109.5 . . ?
C21 C23 H23B 109.5 . . ?
C21 C23 H23C 109.5 . . ?
H23A C23 H23B 109.5 . . ?
H23A C23 H23C 109.5 . . ?
H23B C23 H23C 109.5 . . ?
C6 C24 H24A 109.5 . . ?
C6 C24 H24B 109.5 . . ?
C6 C24 H24C 109.5 . . ?
H24A C24 H24B 109.5 . . ?
H24A C24 H24C 109.5 . . ?
H24B C24 H24C 109.5 . . ?
C4 C31 H31A 109.5 . . ?
C4 C31 H31B 109.5 . . ?
C4 C31 H31C 109.5 . . ?
H31A C31 H31B 109.5 . . ?
H31A C31 H31C 109.5 . . ?
H31B C31 H31C 109.5 . . ?
H25A C25 H25B 109.4 . . ?
H25A C25 H25C 109.5 . . ?
H25B C25 H25C 109.5 . . ?
C26 C25 H25A 111.9 . . ?
C26 C25 H25B 107.7 . . ?
C26 C25 H25C 108.7 . . ?
C25 C26 H26A 115.6 . . ?
C25 C26 H26B 107.9 . . ?
C25 C26 H26C 104.7 . . ?
H26A C26 H26B 109.5 . . ?
H26A C26 H26C 109.5 . . ?
H26B C26 H26C 109.4 . . ?
H27A C27 H27B 109.5 . . ?
H27A C27 H27C 109.5 . . ?
H27B C27 H27C 109.5 . . ?
C28 C27 H27A 109.5 . . ?
C28 C27 H27B 107.8 . . ?
C28 C27 H27C 111.1 . . ?
C27 C28 H28A 112.0 . . ?
C27 C28 H28B 109.7 . . ?
C27 C28 H28C 106.7 . . ?
H28A C28 H28B 109.5 . . ?
H28A C28 H28C 109.5 . . ?
H28B C28 H28C 109.5 . . ?
H29A C29 H29B 109.5 . . ?
H29A C29 H29C 109.5 . . ?
H29B C29 H29C 109.5 . . ?
C30 C29 H29A 108.9 . . ?
C30 C29 H29B 107.9 . . ?
C30 C29 H29C 111.6 . . ?
C29 C30 H30A 109.7 . . ?
C29 C30 H30B 109.4 . . ?
C29 C30 H30C 109.3 . . ?
H30A C30 H30B 109.5 . . ?
H30A C30 H30C 109.5 . . ?
H30B C30 H30C 109.5 . . ?

_shelx_res_file                  
;
TITL C2H6_HOF_ZSTU_5a_150 K.res in Pbca
    C2H6_HOF_ZSTU_5a_150 K.res
    created by SHELXL-2025/1 at 18:37:41 on 02-Dec-2025
REM Old TITL cu_20241226cyl_tbapy_3_ch3_c2h in Pbca
REM SHELXT solution in Pbca: R1 0.481, Rweak 0.136, Alpha 0.138
REM <I/s> 0.903 for 493 systematic absences, Orientation as input
REM Formula found by SHELXT: C23 O3
CELL 1.54178 13.4088 14.1154 25.8758 90 90 90
ZERR 4 0.0007 0.0005 0.0009 0 0 0
LATT 1
SYMM 0.5-X,-Y,0.5+Z
SYMM -X,0.5+Y,0.5-Z
SYMM 0.5+X,0.5-Y,-Z
SFAC C H O
UNIT 208 184 32
DFIX 1.33 0.01 O4 C22 O2 C1
SIMU 0.03 0.03 2
ISOR 0.03 0.03
DFIX 1.54 0.001 C26 C25 C28 C27 C30 C29
DFIX 1.5 0.01 C2 C1 C8 C5 C16 C10 C22 C19 C6 C24 C23 C21 C17 C00Q C4 C31
FLAT C5 C7 C2 C6 C3 C4 C24 C31
DFIX 1.2 0.01 O1 C1 O3 C22
FLAT C16 C19 C18 C17 C21 C20 C00Q C23
DFIX 1.39 0.001 C14 C13 C15 C14

L.S. 50
PLAN  7
SIZE 0.12 0.13 0.18
TEMP -123.15
BOND
MORE -1
BOND $H
fmap 2
acta
OMIT 1 2 6
OMIT 1 3 8
OMIT 1 3 10
OMIT 1 5 15
OMIT 1 6 1
OMIT 2 1 1
OMIT 2 1 8
OMIT 2 2 18
OMIT 2 4 14
OMIT 3 1 1
OMIT 3 1 14
OMIT 3 2 9
OMIT 3 9 4
OMIT 4 0 8
OMIT 4 3 13
OMIT 4 5 14
OMIT 4 9 5
OMIT 5 1 10
OMIT 6 2 8
OMIT 9 0 4
OMIT 14 5 2
REM <olex2.extras>
REM <HklSrc "%.\\C2H6_HOF_ZSTU_5a_150 K.hkl">
REM </olex2.extras>

WGHT    0.200000
EXTI    0.045623
FVAR       1.21462
O1    3    0.810175    0.179880    0.754879    11.00000    0.22477    0.13922 =
         0.17976    0.03540   -0.03131    0.03381
O2    3    0.658943    0.113775    0.759117    11.00000    0.23040    0.15474 =
         0.16910    0.05608   -0.02088    0.03474
AFIX 147
H2    2    0.689027    0.073553    0.777266    11.00000   -1.50000
AFIX   0
O3    3    0.238555    0.977481    0.690470    11.00000    0.23110    0.13800 =
         0.17909   -0.03888    0.02678    0.04311
O4    3    0.392743    1.031689    0.699792    11.00000    0.23667    0.13364 =
         0.22257   -0.04872    0.02597    0.02507
AFIX 147
H4    2    0.365503    1.069700    0.720399    11.00000   -1.50000
AFIX   0
PART 2
C00Q  1    0.262054    0.666967    0.598756    10.60000    0.24670    0.14791 =
         0.19329   -0.03607    0.02521    0.01435
AFIX 137
H00A  2    0.234482    0.698818    0.568288    10.60000   -1.50000
H00B  2    0.208335    0.653834    0.623417    10.60000   -1.50000
H00C  2    0.293424    0.607285    0.588260    10.60000   -1.50000
AFIX   0
PART 0
C1    1    0.721539    0.179796    0.744634    11.00000    0.22822    0.13423 =
         0.12412    0.02341   -0.01097    0.03879
C2    1    0.673210    0.258531    0.715239    11.00000    0.22482    0.12415 =
         0.10524    0.02102    0.00011    0.04591
C7    1    0.730836    0.334418    0.700628    11.00000    0.24046    0.12699 =
         0.13423    0.01525   -0.01243    0.04231
AFIX  43
H7    2    0.798179    0.339051    0.711751    11.00000   -1.20000
AFIX   0
C6    1    0.689382    0.404792    0.669214    11.00000    0.25093    0.11631 =
         0.12973    0.01274   -0.00102    0.04873
PART 2
AFIX  43
H6    2    0.728835    0.457860    0.659629    10.50000   -1.20000
AFIX   0
PART 0
C5    1    0.593666    0.398701    0.652126    11.00000    0.25057    0.12908 =
         0.09467    0.01420    0.00619    0.06633
C4    1    0.537942    0.324516    0.669190    11.00000    0.22654    0.17247 =
         0.16025    0.05647   -0.01094    0.04574
PART 1
AFIX  43
H4A   2    0.469852    0.320711    0.659257    10.50000   -1.20000
AFIX   0
PART 0
C3    1    0.577469    0.253901    0.700769    11.00000    0.22574    0.17167 =
         0.14576    0.05802   -0.00815    0.03011
AFIX  43
H3    2    0.536734    0.202798    0.711960    11.00000   -1.20000
AFIX  66
C12   1    0.504363    0.511010    0.527167    11.00000    0.26848    0.11310 =
         0.09312    0.00556    0.00780    0.07845
C11   1    0.471317    0.598568    0.544803    11.00000    0.26262    0.11481 =
         0.09953    0.00398    0.00403    0.07389
C10   1    0.478071    0.620911    0.597003    11.00000    0.26700    0.11853 =
         0.10578   -0.00738    0.00445    0.06851
C9    1    0.517871    0.555697    0.631567    11.00000    0.27805    0.13260 =
         0.10124    0.00451    0.00133    0.07939
AFIX  43
H9    2    0.522487    0.570968    0.667243    11.00000   -1.20000
AFIX  65
C8    1    0.550917    0.468138    0.613931    11.00000    0.26060    0.12529 =
         0.09911    0.00938    0.00280    0.07048
C13   1    0.544164    0.445794    0.561732    11.00000    0.25928    0.11889 =
         0.09356    0.00674    0.01086    0.07610
AFIX   0
C14   1    0.577241    0.358358    0.543553    11.00000    0.29045    0.11828 =
         0.11224    0.01527    0.00482    0.08219
AFIX  43
H14   2    0.605778    0.314448    0.567122    11.00000   -1.20000
AFIX   0
C15   1    0.569373    0.334028    0.491688    11.00000    0.29073    0.11028 =
         0.11525    0.01434    0.00769    0.08632
AFIX  43
H15   2    0.590629    0.273367    0.480217    11.00000   -1.20000
AFIX  66
C16   1    0.440326    0.714659    0.618242    11.00000    0.24752    0.12048 =
         0.10910    0.00684    0.00701    0.06318
C21   1    0.507465    0.783689    0.634279    11.00000    0.22956    0.14809 =
         0.23936   -0.05673   -0.00536    0.05080
PART 2
AFIX  43
H21   2    0.577122    0.773466    0.630553    10.60000   -1.20000
AFIX  65
PART 0
C20   1    0.472687    0.867677    0.655766    11.00000    0.22338    0.14300 =
         0.24164   -0.04338    0.01405    0.03942
AFIX  43
H20   2    0.518574    0.914856    0.666726    11.00000   -1.20000
AFIX  65
C19   1    0.370768    0.882636    0.661216    11.00000    0.22603    0.11281 =
         0.11165   -0.00223    0.01580    0.03038
C18   1    0.303628    0.813607    0.645180    11.00000    0.23822    0.12953 =
         0.17389   -0.02470    0.04754    0.03554
AFIX  43
H18   2    0.233971    0.823831    0.648905    11.00000   -1.20000
AFIX  65
C17   1    0.338405    0.729618    0.623693    11.00000    0.24375    0.12317 =
         0.16511   -0.03747    0.03176    0.01865
PART 1
AFIX  43
H17   2    0.292517    0.682439    0.612733    10.40000   -1.20000
AFIX   0
PART 0
C22   1    0.327785    0.968257    0.685045    11.00000    0.22993    0.10754 =
         0.13518   -0.01333    0.01572    0.02784
PART 1
C23   1    0.611224    0.771295    0.614808    10.40000    0.23971    0.19072 =
         0.31243   -0.08736    0.01932    0.06501
AFIX 137
H23A  2    0.658624    0.790566    0.641651    10.40000   -1.50000
H23B  2    0.620972    0.810561    0.583985    10.40000   -1.50000
H23C  2    0.622319    0.704607    0.605982    10.40000   -1.50000
AFIX   0
C24   1    0.747511    0.484384    0.650774    10.50000    0.24909    0.12976 =
         0.21004    0.04666   -0.02483    0.01299
AFIX 137
H24A  2    0.763718    0.475056    0.614195    10.50000   -1.50000
H24B  2    0.809298    0.489117    0.670837    10.50000   -1.50000
H24C  2    0.708851    0.542837    0.654809    10.50000   -1.50000
AFIX   0
PART 2
C31   1    0.437065    0.312400    0.650362    10.50000    0.20453    0.21579 =
         0.24714    0.07486   -0.02188    0.01548
AFIX 137
H31A  2    0.402099    0.266123    0.672013    10.50000   -1.50000
H31B  2    0.438879    0.289645    0.614593    10.50000   -1.50000
H31C  2    0.401937    0.373230    0.651735    10.50000   -1.50000
AFIX   0

PART -1
C25   1    0.822394    0.549334    0.497421    10.50000    0.39767    0.35409 =
         0.35144    0.08518    0.02494   -0.08709
AFIX   3
H25A  2    0.780353    0.492585    0.496153    10.50000   -1.50000
H25B  2    0.806953    0.590134    0.467842    10.50000   -1.50000
H25C  2    0.809534    0.583883    0.529568    10.50000   -1.50000
AFIX   0
C26   1    0.934164    0.524690    0.494868    10.50000    0.42184    0.37704 =
         0.37161    0.03053    0.04809   -0.03342
AFIX   3
H26A  2    0.955152    0.470540    0.515936    10.50000   -1.50000
H26B  2    0.971912    0.581050    0.505145    10.50000   -1.50000
H26C  2    0.946823    0.510980    0.458288    10.50000   -1.50000
AFIX   0

PART 2
C27   1    0.202346    0.816759    0.495107    10.25000    0.44167    0.45941 =
         0.46012    0.01609   -0.04010    0.04225
AFIX   3
H27A  2    0.131335    0.802876    0.499896    10.25000   -1.50000
H27B  2    0.242062    0.762294    0.506424    10.25000   -1.50000
H27C  2    0.215498    0.829347    0.458491    10.25000   -1.50000
AFIX   0
C28   1    0.231741    0.902140    0.528881    10.25000    0.43822    0.45125 =
         0.45694    0.02424   -0.03039    0.01868
AFIX   3
H28A  2    0.301063    0.921448    0.523134    10.25000   -1.50000
H28B  2    0.222190    0.886434    0.565439    10.25000   -1.50000
H28C  2    0.187038    0.954196    0.519322    10.25000   -1.50000
AFIX   0

PART 1
C29   1    0.322374    0.898485    0.436325    10.25000    0.32778    0.25776 =
         0.34832    0.04233   -0.04223    0.07219
AFIX   3
H29A  2    0.278582    0.953626    0.432499    10.25000   -1.50000
H29B  2    0.303785    0.863302    0.467522    10.25000   -1.50000
H29C  2    0.315394    0.857287    0.406056    10.25000   -1.50000
AFIX   0
C30   1    0.430513    0.933096    0.443058    10.25000    0.34891    0.27984 =
         0.34939    0.04701   -0.01284    0.01549
AFIX   3
H30A  2    0.455318    0.914550    0.477216    10.25000   -1.50000
H30B  2    0.432514    1.002248    0.439843    10.25000   -1.50000
H30C  2    0.472533    0.904576    0.416259    10.25000   -1.50000
AFIX   0
HKLF 4


REM  C2H6_HOF_ZSTU_5a_150 K.res in Pbca
REM wR2 = 0.3545, GooF = S = 1.092, Restrained GooF = 1.146 for all data
REM R1 = 0.0978 for 1938 Fo > 4sig(Fo) and 0.1547 for all 4449 data
REM 308 parameters refined using 453 restraints

END

WGHT      0.2000      0.0000

REM Highest difference peak  0.226,  deepest hole -0.174,  1-sigma level  0.040
Q1    1   0.5782  0.3373  0.5303  11.00000  0.05    0.20
Q2    1   0.9151  0.4488  0.4603  11.00000  0.05    0.16
Q3    1   0.9749  0.4609  0.4708  11.00000  0.05    0.16
Q4    1   0.4244  0.6097  0.5410  11.00000  0.05    0.15
Q5    1   0.4338  0.7147  0.6314  11.00000  0.05    0.14
Q6    1   0.4069  0.8808  0.6636  11.00000  0.05    0.14
Q7    1   0.4854  0.3470  0.6766  11.00000  0.05    0.14
;
_shelx_res_checksum              76100
# end Validation Reply Form
_olex2_submission_special_instructions 'No special instructions were received'
# start Validation Reply Form
_vrf_PLAT260_C2H6_HOF_ZSTU_5a_150 K
####################################################################### 
# 
# This file contains crystal structure data downloaded from the 
# Cambridge Structural Database (CSD) hosted by the Cambridge 
# Crystallographic Data Centre (CCDC).
# 
# Full information about CCDC data access policies and citation 
# guidelines are available at http://www.ccdc.cam.ac.uk/access/V1 
# 
# Audit and citation data items may have been added by the CCDC. 
# Please retain this information to preserve the provenance of 
# this file and to allow appropriate attribution of the data. 
# 
#######################################################################

data_150KC2H4@HOF_ZSTU_5a
_database_code_depnum_ccdc_archive 'CCDC 2425855'
loop_
_audit_author_name
_audit_author_address
'Junkuo Gao'
;Zhejiang Sci Tech University
China
;
_audit_update_record             
;
2025-12-12 deposited with the CCDC.	2025-12-29 downloaded from the CCDC.
;
_audit_creation_date             2025-12-10
_audit_creation_method           
;
Olex2 1.5
(compiled 2025.07.13 svn.rb7424aed for OlexSys, GUI svn.r7314)
;
_shelx_SHELXL_version_number     2025/1
_chemical_name_common            ?
_chemical_name_systematic        ?
_chemical_formula_moiety         'C48 H34 O8, 0.8(C2)'
_chemical_formula_sum            'C50 H34 O8'
_chemical_formula_weight         762.77
_chemical_melting_point          ?
loop_
_atom_type_symbol
_atom_type_description
_atom_type_scat_dispersion_real
_atom_type_scat_dispersion_imag
_atom_type_scat_source
C C 0.0181 0.0091 'International Tables Vol C Tables 4.2.6.8 and 6.1.1.4'
H H 0.0000 0.0000 'International Tables Vol C Tables 4.2.6.8 and 6.1.1.4'
O O 0.0492 0.0322 'International Tables Vol C Tables 4.2.6.8 and 6.1.1.4'

_shelx_space_group_comment       
;
The symmetry employed for this shelxl refinement is uniquely defined
by the following loop, which should always be used as a source of
symmetry information in preference to the above space-group names.
They are only intended as comments.
;
_space_group_crystal_system      orthorhombic
_space_group_IT_number           61
_space_group_name_H-M_alt        'P b c a'
_space_group_name_Hall           '-P 2ac 2ab'
loop_
_space_group_symop_operation_xyz
'x, y, z'
'-x+1/2, -y, z+1/2'
'-x, y+1/2, -z+1/2'
'x+1/2, -y+1/2, -z'
'-x, -y, -z'
'x-1/2, y, -z-1/2'
'x, -y-1/2, z-1/2'
'-x-1/2, y-1/2, z'

_cell_length_a                   13.4893(5)
_cell_length_b                   14.0799(4)
_cell_length_c                   25.9348(8)
_cell_angle_alpha                90
_cell_angle_beta                 90
_cell_angle_gamma                90
_cell_volume                     4925.7(3)
_cell_formula_units_Z            4
_cell_measurement_reflns_used    5505
_cell_measurement_temperature    150(2)
_cell_measurement_theta_max      57.000
_cell_measurement_theta_min      1.953
_shelx_estimated_absorpt_T_max   0.54
_shelx_estimated_absorpt_T_min   0.21
_exptl_absorpt_coefficient_mu    0.564
_exptl_absorpt_correction_T_max  0.86
_exptl_absorpt_correction_T_min  0.84
_exptl_absorpt_correction_type   multi-scan
_exptl_absorpt_process_details   
;
SADABS-2016/2 (Krause et al., 2015) was used for absorption correction.
;
_exptl_absorpt_special_details   ?
_exptl_crystal_colour            yellow
_exptl_crystal_colour_primary    yellow
_exptl_crystal_density_diffrn    1.029
_exptl_crystal_density_meas      ?
_exptl_crystal_density_method    'not measured'
_exptl_crystal_description       block
_exptl_crystal_F_000             1592
_exptl_crystal_size_max          0.11
_exptl_crystal_size_mid          0.1
_exptl_crystal_size_min          0.08
_exptl_transmission_factor_max   ?
_exptl_transmission_factor_min   ?
_diffrn_reflns_av_R_equivalents  0.1089
_diffrn_reflns_av_unetI/netI     0.0399
_diffrn_reflns_Laue_measured_fraction_full 0.993
_diffrn_reflns_Laue_measured_fraction_max 0.991
_diffrn_reflns_limit_h_max       16
_diffrn_reflns_limit_h_min       -16
_diffrn_reflns_limit_k_max       15
_diffrn_reflns_limit_k_min       -16
_diffrn_reflns_limit_l_max       31
_diffrn_reflns_limit_l_min       -31
_diffrn_reflns_number            43060
_diffrn_reflns_point_group_measured_fraction_full 0.993
_diffrn_reflns_point_group_measured_fraction_max 0.991
_diffrn_reflns_theta_full        67.679
_diffrn_reflns_theta_max         68.757
_diffrn_reflns_theta_min         4.850
_diffrn_ambient_temperature      150.02
_diffrn_detector                 'charge-coupled device (CCD) area detector'
_diffrn_detector_area_resol_mean 7.9
_diffrn_detector_type            'Bruker D8 VENTURE'
_diffrn_measured_fraction_theta_full 0.993
_diffrn_measured_fraction_theta_max 0.991
_diffrn_measurement_device       'three-circle diffractometer'
_diffrn_measurement_device_type  'Bruker D8 VENTURE'
_diffrn_measurement_method       '0.60\ % \ w and 0.6\ % \ f scans'
_diffrn_radiation_collimation    '0.5 mm double- pinhole'
_diffrn_radiation_detector       'Bruker D8 VENTURE'
_diffrn_radiation_monochromator  'equatorially mounted graphite'
_diffrn_radiation_probe          x-ray
_diffrn_radiation_type           CuK\a
_diffrn_radiation_wavelength     1.54178
_diffrn_radiation_xray_symbol    K-L~3~
_diffrn_source                   'microfocus sealed X-ray tube'
_diffrn_source_type              'Incoatec I\ms'
_reflns_Friedel_coverage         0.000
_reflns_Friedel_fraction_full    .
_reflns_Friedel_fraction_max     .
_reflns_number_gt                1561
_reflns_number_total             4521
_reflns_special_details          
;
 Reflections were merged by SHELXL according to the crystal
 class for the calculation of statistics and refinement.
 
 _reflns_Friedel_fraction is defined as the number of unique
 Friedel pairs measured divided by the number that would be
 possible theoretically, ignoring centric projections and
 systematic absences.
;
_reflns_threshold_expression     'I > 2\s(I)'
_computing_cell_refinement       'SAINT V8.40B (Bruker-AXS, 2016)'
_computing_data_collection       'APEX4 Ver. 2016.5-0 (Bruker-AXS, 2016)'
_computing_data_reduction        'SAINT V8.40B (Bruker-AXS, 2016)'
_computing_molecular_graphics    'Olex2 1.5 (Dolomanov et al., 2009)'
_computing_publication_material  'Olex2 1.5 (Dolomanov et al., 2009)'
_computing_structure_refinement  'SHELXL 2025/1 (Sheldrick, 2015)'
_computing_structure_solution    'SHELXT 2018/2 (Sheldrick, 2018)'
_refine_diff_density_max         0.158
_refine_diff_density_min         -0.179
_refine_diff_density_rms         0.039
_refine_ls_extinction_coef       0.0010(3)
_refine_ls_extinction_expression Fc^*^=kFc[1+0.001xFc^2^\l^3^/sin(2\q)]^-1/4^
_refine_ls_extinction_method     'SHELXL-2025/1 (Sheldrick 2025)'
_refine_ls_goodness_of_fit_ref   1.019
_refine_ls_hydrogen_treatment    constr
_refine_ls_matrix_type           full
_refine_ls_number_parameters     313
_refine_ls_number_reflns         4521
_refine_ls_number_restraints     157
_refine_ls_R_factor_all          0.1673
_refine_ls_R_factor_gt           0.0790
_refine_ls_restrained_S_all      1.144
_refine_ls_shift/su_max          0.000
_refine_ls_shift/su_mean         0.000
_refine_ls_structure_factor_coef Fsqd
_refine_ls_weighting_details     
'w=1/[\s^2^(Fo^2^)+(0.1402P)^2^] where P=(Fo^2^+2Fc^2^)/3'
_refine_ls_weighting_scheme      calc
_refine_ls_wR_factor_gt          0.2205
_refine_ls_wR_factor_ref         0.2918
_refine_special_details          ?
_olex2_refinement_description    
;
1. Fixed Uiso
 At 1.2 times of:
  All C(H) groups
 At 1.5 times of:
  All C(H,H,H) groups, All O(H) groups
2. Restrained distances
 C22A-C17 = C22-C21
 1.54 with sigma of 0.02
 C24-C25
 1.34 with sigma of 0.02
 C2-C1 = C8-C5 = C16-C10 = C23-C19 = C6-C29 = C4-C29A = C22-C21 = C22A-C17
 1.5 with sigma of 0.01
 C27-C27_$1
 1.34 with sigma of 0.02
 C29A-C4 = C29-C6
 1.54 with sigma of 0.02
 C26-C27
 1.3 with sigma of 0.02
 H3-C18
 3.6 with sigma of 0.02
 C14-C13 = C15-C14
 1.39 with sigma of 0.001
 O3-C23 = O6-C1
 1.33 with sigma of 0.02
 O4-C23 = O5-C1
 1.2 with sigma of 0.02
 C27-C26 = C25-C24
 1.35 with sigma of 0.001
3. Restrained planarity
 C19, C16, C20, C21, C18, C17, C22, C22A
 with sigma of 0.1
 H3, O3, C23, O4, C19
 with sigma of 0.1
4. Uiso/Uaniso restraints and constraints
Uanis(C22A) \\sim Ueq, Uanis(C22) \\sim Ueq, Uanis(C21) \\sim Ueq, Uanis(C16)
\\sim Ueq, Uanis(C20) \\sim Ueq, Uanis(C19) \\sim Ueq, Uanis(C18) \\sim Ueq,
Uanis(C17) \\sim Ueq: with sigma of 0.01 and sigma for terminal atoms of 0.02
Uanis(C24) \\sim Ueq, Uanis(C25) \\sim Ueq: with sigma of 0.01 and sigma for
terminal atoms of 0.02
Uanis(C25) \\sim Ueq, Uanis(C24) \\sim Ueq: with sigma of 0.01 and sigma for
terminal atoms of 0.02
Uanis(C27) \\sim Ueq, Uanis(C27) \\sim Ueq: with sigma of 0.01 and sigma for
terminal atoms of 0.02
Uanis(C27) \\sim Ueq, Uanis(C26) \\sim Ueq: with sigma of 0.01 and sigma for
terminal atoms of 0.02
Uanis(C5) \\sim Ueq, Uanis(C6) \\sim Ueq, Uanis(C7) \\sim Ueq, Uanis(C2) \\sim
Ueq, Uanis(C1) \\sim Ueq, Uanis(C3) \\sim Ueq, Uanis(C4) \\sim Ueq: with sigma
of 0.01 and sigma for terminal atoms of 0.02
Uanis(C29) \\sim Ueq, Uanis(C29A) \\sim Ueq: with sigma of 0.01 and sigma for
terminal atoms of 0.02
5. Others
 Fixed Sof: H4(0.5) H6A(0.5) H21(0.25) H17(0.75) C22(0.75) H22A(0.75)
 H22B(0.75) H22C(0.75) C22A(0.25) H22D(0.25) H22E(0.25) H22F(0.25) C29A(0.5)
 H29A(0.5) H29B(0.5) H29C(0.5) C29(0.5) H29D(0.5) H29E(0.5) H29F(0.5) C27(0.2)
 C26(0.2) C24(0.2) C25(0.2)
6.a Riding coordinates:
 C22A(H22D,H22E,H22F)
6.b Aromatic/amide H refined with riding coordinates:
 C14(H14), C9(H9), C3(H3A), C15(H15), C4(H4), C7(H7), C6(H6A), C20(H20),
 C21(H21), C18(H18), C17(H17)
6.c Idealised Me refined as rotating group:
 C22(H22A,H22B,H22C), C29A(H29A,H29B,H29C), C29(H29D,H29E,H29F)
6.d Idealised tetrahedral OH refined as rotating group:
 O3(H3), O6(H6)
;
_atom_sites_solution_hydrogens   mixed
_atom_sites_solution_primary     dual
_atom_sites_solution_secondary   ?
loop_
_atom_site_label
_atom_site_type_symbol
_atom_site_fract_x
_atom_site_fract_y
_atom_site_fract_z
_atom_site_U_iso_or_equiv
_atom_site_adp_type
_atom_site_occupancy
_atom_site_site_symmetry_order
_atom_site_calc_flag
_atom_site_refinement_flags_posn
_atom_site_refinement_flags_adp
_atom_site_refinement_flags_occupancy
_atom_site_disorder_assembly
_atom_site_disorder_group
C1 C 0.7177(6) 0.8222(4) 0.74403(18) 0.1619(19) Uani 1 1 d D U . . .
C23 C 0.3282(6) 0.0321(3) 0.68562(18) 0.1578(18) Uani 1 1 d D . . . .
O3 O 0.3903(3) -0.0304(3) 0.70111(17) 0.2020(17) Uani 1 1 d D . . . .
H3 H 0.359949 -0.074154 0.716424 0.303 Uiso 1 1 calc DR U . . .
C19 C 0.3703(5) 0.1189(3) 0.66187(14) 0.1502(15) Uani 1 1 d D U . . .
O5 O 0.8083(4) 0.8213(2) 0.75370(14) 0.1837(15) Uani 1 1 d D . . . .
O4 O 0.2389(4) 0.0240(2) 0.69093(15) 0.1886(16) Uani 1 1 d D . . . .
C5 C 0.5935(5) 0.6027(3) 0.65202(14) 0.1516(16) Uani 1 1 d D U . . .
O6 O 0.6569(3) 0.8882(3) 0.75831(14) 0.1899(15) Uani 1 1 d D . . . .
H6 H 0.688765 0.932702 0.772115 0.285 Uiso 1 1 calc R U . . .
C2 C 0.6734(5) 0.7424(3) 0.71416(15) 0.1507(16) Uani 1 1 d D U . . .
C16 C 0.4392(5) 0.2860(3) 0.61903(14) 0.1512(16) Uani 1 1 d D U . . .
C14 C 0.5776(4) 0.6446(2) 0.54304(11) 0.179(2) Uani 1 1 d D . . . .
H14 H 0.605346 0.689768 0.566112 0.215 Uiso 1 1 calc R U . . .
C11 C 0.4695(4) 0.3985(3) 0.54468(14) 0.170(2) Uani 1 1 d . . . . .
C12 C 0.5030(4) 0.4892(3) 0.52666(14) 0.167(2) Uani 1 1 d . . . . .
C10 C 0.4771(4) 0.3786(3) 0.59793(14) 0.168(2) Uani 1 1 d D . . . .
C13 C 0.5456(4) 0.5571(2) 0.56151(13) 0.172(2) Uani 1 1 d D . . . .
C9 C 0.5172(5) 0.4454(3) 0.63092(15) 0.180(2) Uani 1 1 d . . . . .
H9 H 0.521347 0.430624 0.666596 0.216 Uiso 1 1 calc R U . . .
C8 C 0.5512(4) 0.5314(3) 0.61464(14) 0.167(2) Uani 1 1 d D . . . .
C3 C 0.7307(5) 0.6666(4) 0.69966(18) 0.1708(18) Uani 1 1 d . U . . .
H3A H 0.797647 0.661761 0.710713 0.205 Uiso 1 1 calc R U . . .
C15 C 0.5690(5) 0.6663(3) 0.49099(11) 0.184(2) Uani 1 1 d D . . . .
H15 H 0.589860 0.726949 0.479242 0.221 Uiso 1 1 calc R U . . .
C4 C 0.6880(6) 0.5954(3) 0.66776(17) 0.1656(17) Uani 1 1 d D U . . .
H4 H 0.726643 0.542300 0.657500 0.199 Uiso 0.5 1 calc R U P A 1
C7 C 0.5781(5) 0.7468(4) 0.70075(19) 0.183(2) Uani 1 1 d . U . . .
H7 H 0.537799 0.797893 0.712217 0.219 Uiso 1 1 calc R U . . .
C6 C 0.5383(6) 0.6754(4) 0.6697(2) 0.186(2) Uani 1 1 d D U . . .
H6A H 0.470048 0.678255 0.660660 0.223 Uiso 0.5 1 calc R U P B 2
C20 C 0.3061(5) 0.1861(4) 0.64590(18) 0.1722(19) Uani 1 1 d . U . . .
H20 H 0.236717 0.176344 0.649209 0.207 Uiso 1 1 calc R U . . .
C21 C 0.3429(6) 0.2713(4) 0.6242(2) 0.1746(19) Uani 1 1 d D U . . .
H21 H 0.297560 0.318742 0.613087 0.210 Uiso 0.25 1 calc R U P C 2
C18 C 0.4659(6) 0.1345(4) 0.6570(3) 0.198(2) Uani 1 1 d D U . . .
H18 H 0.511876 0.087847 0.668343 0.238 Uiso 1 1 calc R U . . .
C17 C 0.5006(6) 0.2192(5) 0.6354(3) 0.209(3) Uani 1 1 d D U . . .
H17 H 0.570027 0.229014 0.632308 0.251 Uiso 0.75 1 calc R U P D 1
C22 C 0.2657(7) 0.3347(7) 0.6014(4) 0.241(4) Uani 0.75 1 d D U P E 1
H22A H 0.273613 0.399109 0.615156 0.361 Uiso 0.75 1 calc R U P E 1
H22B H 0.199726 0.310655 0.610188 0.361 Uiso 0.75 1 calc R U P E 1
H22C H 0.273285 0.336124 0.563791 0.361 Uiso 0.75 1 calc R U P E 1
C22A C 0.6062(9) 0.2285(15) 0.6168(8) 0.204(9) Uani 0.25 1 d D U P F 2
H22D H 0.650709 0.226223 0.646652 0.306 Uiso 0.25 1 d R U P F 2
H22E H 0.614152 0.289447 0.599029 0.306 Uiso 0.25 1 d R U P F 2
H22F H 0.622638 0.176607 0.593090 0.306 Uiso 0.25 1 d R U P F 2
C29A C 0.7504(9) 0.5163(7) 0.6489(6) 0.215(5) Uani 0.5 1 d D U P G 2
H29A H 0.716350 0.455855 0.655127 0.323 Uiso 0.5 1 calc R U P G 2
H29B H 0.813885 0.516599 0.667232 0.323 Uiso 0.5 1 calc R U P G 2
H29C H 0.762146 0.523963 0.611848 0.323 Uiso 0.5 1 calc R U P G 2
C29 C 0.4368(9) 0.6908(11) 0.6512(7) 0.247(6) Uani 0.5 1 d D U P H 1
H29D H 0.438797 0.719519 0.616746 0.371 Uiso 0.5 1 calc R U P H 1
H29E H 0.401877 0.733348 0.674905 0.371 Uiso 0.5 1 calc R U P H 1
H29F H 0.401935 0.629821 0.649436 0.371 Uiso 0.5 1 calc R U P H 1
C27 C 0.485(3) 0.025(3) 0.4793(12) 0.32(3) Uani 0.2 1 d D U P I -1
C26 C 0.567(2) -0.029(3) 0.486(2) 0.266(18) Uani 0.2 1 d D U P I -1
C24 C 0.694(3) -0.058(4) 0.4850(15) 0.32(2) Uani 0.2 1 d D U P J -2
C25 C 0.623(3) -0.057(5) 0.5217(15) 0.32(3) Uani 0.2 1 d D U P J -2

loop_
_atom_site_aniso_label
_atom_site_aniso_U_11
_atom_site_aniso_U_22
_atom_site_aniso_U_33
_atom_site_aniso_U_23
_atom_site_aniso_U_13
_atom_site_aniso_U_12
C1 0.221(6) 0.141(4) 0.124(3) -0.019(3) -0.016(3) -0.039(4)
C23 0.228(6) 0.109(3) 0.136(3) 0.014(2) 0.023(4) -0.033(4)
O3 0.251(4) 0.140(3) 0.216(4) 0.048(2) 0.029(3) -0.036(3)
C19 0.216(5) 0.121(3) 0.113(2) 0.004(2) 0.011(3) -0.033(3)
O5 0.245(4) 0.137(2) 0.170(3) -0.0381(19) -0.022(3) -0.034(3)
O4 0.244(4) 0.138(3) 0.184(3) 0.041(2) 0.029(3) -0.045(3)
C5 0.224(5) 0.135(3) 0.096(2) -0.009(2) 0.005(3) -0.051(3)
O6 0.241(4) 0.157(3) 0.172(3) -0.061(2) -0.019(2) -0.036(3)
C2 0.211(5) 0.134(3) 0.107(2) -0.018(2) -0.004(3) -0.037(3)
C16 0.217(5) 0.131(3) 0.106(2) -0.004(2) 0.003(3) -0.050(3)
C14 0.312(7) 0.124(3) 0.101(2) -0.0108(19) 0.007(3) -0.096(4)
C11 0.284(6) 0.129(3) 0.096(2) -0.005(2) 0.006(3) -0.087(3)
C12 0.290(6) 0.124(3) 0.0878(18) -0.0096(18) 0.011(2) -0.093(3)
C10 0.284(6) 0.120(3) 0.101(2) 0.006(2) 0.009(3) -0.080(3)
C13 0.302(6) 0.125(3) 0.090(2) -0.011(2) 0.013(3) -0.090(3)
C9 0.302(7) 0.140(3) 0.098(2) -0.001(2) 0.001(3) -0.097(4)
C8 0.274(6) 0.133(3) 0.094(2) -0.014(2) -0.004(3) -0.079(3)
C3 0.236(5) 0.142(3) 0.135(3) -0.020(3) -0.012(3) -0.042(3)
C15 0.321(7) 0.118(3) 0.112(3) -0.009(2) 0.005(3) -0.102(3)
C4 0.247(5) 0.125(3) 0.125(3) -0.013(2) 0.007(3) -0.037(4)
C7 0.228(5) 0.177(4) 0.144(3) -0.056(3) 0.000(4) -0.030(4)
C6 0.219(5) 0.178(4) 0.160(4) -0.054(4) -0.016(4) -0.029(4)
C20 0.215(5) 0.137(3) 0.164(3) 0.023(3) 0.042(3) -0.037(3)
C21 0.223(6) 0.139(3) 0.163(4) 0.040(3) 0.023(4) -0.011(4)
C18 0.222(5) 0.145(4) 0.228(5) 0.048(4) 0.007(4) -0.037(4)
C17 0.220(6) 0.167(4) 0.241(6) 0.035(4) 0.000(4) -0.051(4)
C22 0.286(10) 0.207(8) 0.230(8) 0.016(7) 0.040(7) -0.043(8)
C22A 0.174(15) 0.166(13) 0.271(18) 0.067(13) -0.012(13) -0.043(12)
C29A 0.257(11) 0.141(7) 0.247(11) -0.066(8) -0.024(9) 0.001(7)
C29 0.241(13) 0.250(12) 0.250(12) -0.068(10) -0.032(11) -0.005(10)
C27 0.32(3) 0.32(3) 0.32(3) -0.01(2) 0.00(2) -0.012(19)
C26 0.28(2) 0.26(2) 0.25(2) 0.002(18) -0.017(19) -0.005(18)
C24 0.34(3) 0.32(3) 0.31(3) -0.011(19) 0.007(19) -0.019(19)
C25 0.32(3) 0.30(3) 0.34(3) -0.010(19) -0.003(19) -0.022(19)

_geom_special_details            
;
 All esds (except the esd in the dihedral angle between two l.s. planes)
 are estimated using the full covariance matrix.  The cell esds are taken
 into account individually in the estimation of esds in distances, angles
 and torsion angles; correlations between esds in cell parameters are only
 used when they are defined by crystal symmetry.  An approximate (isotropic)
 treatment of cell esds is used for estimating esds involving l.s. planes.
;
loop_
_geom_bond_atom_site_label_1
_geom_bond_atom_site_label_2
_geom_bond_distance
_geom_bond_site_symmetry_2
_geom_bond_publ_flag
C1 O5 1.248(6) . ?
C1 O6 1.294(7) . ?
C1 C2 1.490(6) . ?
C23 O3 1.279(6) . ?
C23 C19 1.482(5) . ?
C23 O4 1.218(6) . ?
O3 H3 0.8400 . ?
C19 C20 1.349(7) . ?
C19 C18 1.314(8) . ?
C5 C8 1.507(5) . ?
C5 C4 1.343(7) . ?
C5 C6 1.346(8) . ?
O6 H6 0.8400 . ?
C2 C3 1.371(7) . ?
C2 C7 1.332(7) . ?
C16 C10 1.504(5) . ?
C16 C21 1.323(8) . ?
C16 C17 1.322(8) . ?
C14 H14 0.9500 . ?
C14 C13 1.3910(10) . ?
C14 C15 1.3888(10) . ?
C11 C12 1.433(6) . ?
C11 C10 1.413(5) . ?
C11 C15 1.399(5) 5_666 ?
C12 C12 1.418(8) 5_666 ?
C12 C13 1.436(5) . ?
C10 C9 1.382(6) . ?
C13 C8 1.426(5) . ?
C9 H9 0.9500 . ?
C9 C8 1.362(5) . ?
C3 H3A 0.9500 . ?
C3 C4 1.422(7) . ?
C15 H15 0.9500 . ?
C4 H4 0.9500 . ?
C4 C29A 1.480(7) . ?
C7 H7 0.9500 . ?
C7 C6 1.396(7) . ?
C6 H6A 0.9500 . ?
C6 C29 1.466(8) . ?
C20 H20 0.9500 . ?
C20 C21 1.415(7) . ?
C21 H21 0.9500 . ?
C21 C22 1.493(7) . ?
C18 H18 0.9500 . ?
C18 C17 1.399(8) . ?
C17 H17 0.9500 . ?
C17 C22A 1.510(9) . ?
C22 H22A 0.9800 . ?
C22 H22B 0.9800 . ?
C22 H22C 0.9800 . ?
C22A H22D 0.9800 . ?
C22A H22E 0.9800 . ?
C22A H22F 0.9800 . ?
C29A H29A 0.9800 . ?
C29A H29B 0.9800 . ?
C29A H29C 0.9800 . ?
C29 H29D 0.9800 . ?
C29 H29E 0.9800 . ?
C29 H29F 0.9800 . ?
C27 C26 1.3499(11) . ?
C24 C25 1.3500(10) . ?

loop_
_geom_angle_atom_site_label_1
_geom_angle_atom_site_label_2
_geom_angle_atom_site_label_3
_geom_angle
_geom_angle_site_symmetry_1
_geom_angle_site_symmetry_3
_geom_angle_publ_flag
O5 C1 O6 124.8(4) . . ?
O5 C1 C2 119.4(6) . . ?
O6 C1 C2 115.8(6) . . ?
O3 C23 C19 116.5(6) . . ?
O4 C23 O3 123.2(4) . . ?
O4 C23 C19 120.2(6) . . ?
C23 O3 H3 109.5 . . ?
C20 C19 C23 117.4(6) . . ?
C18 C19 C23 123.7(6) . . ?
C18 C19 C20 118.9(5) . . ?
C4 C5 C8 120.3(6) . . ?
C4 C5 C6 118.7(5) . . ?
C6 C5 C8 121.0(6) . . ?
C1 O6 H6 109.5 . . ?
C3 C2 C1 120.2(6) . . ?
C7 C2 C1 119.2(6) . . ?
C7 C2 C3 120.6(4) . . ?
C21 C16 C10 120.4(6) . . ?
C17 C16 C10 121.4(6) . . ?
C17 C16 C21 118.2(5) . . ?
C13 C14 H14 119.9 . . ?
C15 C14 H14 119.9 . . ?
C15 C14 C13 120.2(3) . . ?
C10 C11 C12 118.2(3) . . ?
C15 C11 C12 118.8(3) 5_666 . ?
C15 C11 C10 123.0(3) 5_666 . ?
C11 C12 C13 120.9(3) . . ?
C12 C12 C11 119.5(4) 5_666 . ?
C12 C12 C13 119.6(4) 5_666 . ?
C11 C10 C16 120.2(3) . . ?
C9 C10 C16 119.9(3) . . ?
C9 C10 C11 119.9(3) . . ?
C14 C13 C12 119.8(3) . . ?
C14 C13 C8 122.7(3) . . ?
C8 C13 C12 117.5(3) . . ?
C10 C9 H9 118.5 . . ?
C8 C9 C10 123.0(4) . . ?
C8 C9 H9 118.5 . . ?
C13 C8 C5 118.2(3) . . ?
C9 C8 C5 121.3(3) . . ?
C9 C8 C13 120.4(3) . . ?
C2 C3 H3A 120.7 . . ?
C2 C3 C4 118.7(6) . . ?
C4 C3 H3A 120.7 . . ?
C14 C15 C11 122.1(3) . 5_666 ?
C14 C15 H15 119.0 . . ?
C11 C15 H15 119.0 5_666 . ?
C5 C4 C3 120.5(5) . . ?
C5 C4 H4 119.7 . . ?
C5 C4 C29A 119.8(7) . . ?
C3 C4 H4 119.7 . . ?
C3 C4 C29A 119.5(8) . . ?
C2 C7 H7 120.4 . . ?
C2 C7 C6 119.3(6) . . ?
C6 C7 H7 120.4 . . ?
C5 C6 C7 122.0(7) . . ?
C5 C6 H6A 119.0 . . ?
C5 C6 C29 121.2(7) . . ?
C7 C6 H6A 119.0 . . ?
C7 C6 C29 116.2(9) . . ?
C19 C20 H20 120.3 . . ?
C19 C20 C21 119.5(6) . . ?
C21 C20 H20 120.3 . . ?
C16 C21 C20 121.1(6) . . ?
C16 C21 H21 119.4 . . ?
C16 C21 C22 123.4(6) . . ?
C20 C21 H21 119.4 . . ?
C20 C21 C22 114.9(7) . . ?
C19 C18 H18 119.7 . . ?
C19 C18 C17 120.6(6) . . ?
C17 C18 H18 119.7 . . ?
C16 C17 C18 121.7(7) . . ?
C16 C17 H17 119.2 . . ?
C16 C17 C22A 115.3(10) . . ?
C18 C17 H17 119.2 . . ?
C18 C17 C22A 121.2(11) . . ?
C21 C22 H22A 109.5 . . ?
C21 C22 H22B 109.5 . . ?
C21 C22 H22C 109.5 . . ?
H22A C22 H22B 109.5 . . ?
H22A C22 H22C 109.5 . . ?
H22B C22 H22C 109.5 . . ?
C17 C22A H22D 108.8 . . ?
C17 C22A H22E 109.2 . . ?
C17 C22A H22F 110.4 . . ?
H22D C22A H22E 109.5 . . ?
H22D C22A H22F 109.5 . . ?
H22E C22A H22F 109.5 . . ?
C4 C29A H29A 109.5 . . ?
C4 C29A H29B 109.5 . . ?
C4 C29A H29C 109.5 . . ?
H29A C29A H29B 109.5 . . ?
H29A C29A H29C 109.5 . . ?
H29B C29A H29C 109.5 . . ?
C6 C29 H29D 109.5 . . ?
C6 C29 H29E 109.5 . . ?
C6 C29 H29F 109.5 . . ?
H29D C29 H29E 109.5 . . ?
H29D C29 H29F 109.5 . . ?
H29E C29 H29F 109.5 . . ?

loop_
_geom_torsion_atom_site_label_1
_geom_torsion_atom_site_label_2
_geom_torsion_atom_site_label_3
_geom_torsion_atom_site_label_4
_geom_torsion
_geom_torsion_site_symmetry_1
_geom_torsion_site_symmetry_2
_geom_torsion_site_symmetry_3
_geom_torsion_site_symmetry_4
_geom_torsion_publ_flag
C1 C2 C3 C4 -175.1(4) . . . . ?
C1 C2 C7 C6 175.5(5) . . . . ?
C23 C19 C20 C21 178.4(4) . . . . ?
C23 C19 C18 C17 -178.4(5) . . . . ?
O3 C23 C19 C20 -179.2(4) . . . . ?
O3 C23 C19 C18 -1.2(7) . . . . ?
C19 C20 C21 C16 0.3(8) . . . . ?
C19 C20 C21 C22 172.1(5) . . . . ?
C19 C18 C17 C16 -0.1(11) . . . . ?
C19 C18 C17 C22A -163.9(11) . . . . ?
O5 C1 C2 C3 3.2(7) . . . . ?
O5 C1 C2 C7 -175.3(5) . . . . ?
O4 C23 C19 C20 -1.2(7) . . . . ?
O4 C23 C19 C18 176.8(5) . . . . ?
O6 C1 C2 C3 -176.5(4) . . . . ?
O6 C1 C2 C7 5.0(7) . . . . ?
C2 C3 C4 C5 0.3(7) . . . . ?
C2 C3 C4 C29A 176.1(8) . . . . ?
C2 C7 C6 C5 -1.0(9) . . . . ?
C2 C7 C6 C29 -172.6(10) . . . . ?
C16 C10 C9 C8 -178.8(6) . . . . ?
C14 C13 C8 C5 0.1(10) . . . . ?
C14 C13 C8 C9 178.8(6) . . . . ?
C11 C12 C13 C14 -180.0(6) . . . . ?
C11 C12 C13 C8 -1.3(9) . . . . ?
C11 C10 C9 C8 -0.2(10) . . . . ?
C12 C11 C10 C16 177.6(6) . . . . ?
C12 C11 C10 C9 -0.9(10) . . . . ?
C12 C12 C13 C14 2.2(11) 5_666 . . . ?
C12 C12 C13 C8 -179.2(7) 5_666 . . . ?
C12 C13 C8 C5 -178.5(6) . . . . ?
C12 C13 C8 C9 0.1(9) . . . . ?
C10 C16 C21 C20 -177.4(4) . . . . ?
C10 C16 C21 C22 11.6(9) . . . . ?
C10 C16 C17 C18 177.3(5) . . . . ?
C10 C16 C17 C22A -18.1(12) . . . . ?
C10 C11 C12 C12 179.5(7) . . . 5_666 ?
C10 C11 C12 C13 1.7(10) . . . . ?
C10 C9 C8 C5 179.3(6) . . . . ?
C10 C9 C8 C13 0.6(10) . . . . ?
C13 C14 C15 C11 -1.4(10) . . . 5_666 ?
C8 C5 C4 C3 174.8(4) . . . . ?
C8 C5 C4 C29A -0.9(9) . . . . ?
C8 C5 C6 C7 -174.4(5) . . . . ?
C8 C5 C6 C29 -3.2(12) . . . . ?
C3 C2 C7 C6 -3.0(8) . . . . ?
C15 C14 C13 C12 -0.4(10) . . . . ?
C15 C14 C13 C8 -179.0(6) . . . . ?
C15 C11 C12 C12 -0.4(11) 5_666 . . 5_666 ?
C15 C11 C12 C13 -178.2(6) 5_666 . . . ?
C15 C11 C10 C16 -2.5(10) 5_666 . . . ?
C15 C11 C10 C9 179.0(6) 5_666 . . . ?
C4 C5 C8 C13 -99.4(7) . . . . ?
C4 C5 C8 C9 81.9(7) . . . . ?
C4 C5 C6 C7 4.6(8) . . . . ?
C4 C5 C6 C29 175.8(10) . . . . ?
C7 C2 C3 C4 3.3(7) . . . . ?
C6 C5 C8 C13 79.5(7) . . . . ?
C6 C5 C8 C9 -99.2(7) . . . . ?
C6 C5 C4 C3 -4.1(7) . . . . ?
C6 C5 C4 C29A -179.9(8) . . . . ?
C20 C19 C18 C17 -0.4(9) . . . . ?
C21 C16 C10 C11 -74.8(7) . . . . ?
C21 C16 C10 C9 103.7(7) . . . . ?
C21 C16 C17 C18 0.7(9) . . . . ?
C21 C16 C17 C22A 165.4(10) . . . . ?
C18 C19 C20 C21 0.3(7) . . . . ?
C17 C16 C10 C11 108.7(7) . . . . ?
C17 C16 C10 C9 -72.7(8) . . . . ?
C17 C16 C21 C20 -0.8(8) . . . . ?
C17 C16 C21 C22 -171.9(7) . . . . ?

_shelx_res_file                  
;
TITL C2H4_HOF_ZSTU_5a_150 K.res in Pbca
    C2H4_HOF_ZSTU_5a_150 K.res
    created by SHELXL-2025/1 at 18:46:38 on 02-Dec-2025
REM Old TITL cu_20241226CYL_TBAPY_3_CH3_CH2 in Pbca
REM SHELXT solution in Pbca: R1 0.430, Rweak 0.205, Alpha 0.081
REM <I/s> 1.038 for 505 systematic absences, Orientation as input
REM Formula found by SHELXT: C29 O3
CELL 1.54178 13.4893 14.0799 25.9348 90 90 90
ZERR 4 0.0005 0.0004 0.0008 0 0 0
LATT 1
SYMM 0.5-X,-Y,0.5+Z
SYMM -X,0.5+Y,0.5-Z
SYMM 0.5+X,0.5-Y,-Z
SFAC C H O
UNIT 200 136 32
EQIV $1 1-X,-Y,1-Z
DFIX 1.54 C22A C17 C22 C21
DFIX 1.34 C24 C25
ISOR 0.01 0.02 C22A C22 C21 C16 C20 C19 C18 C17
ISOR 0.01 0.02 C24 C25
DFIX 1.5 0.01 C2 C1 C8 C5 C16 C10 C23 C19 C6 C29 C4 C29A C22 C21 C22A C17
DFIX 1.34 C27 C27_$1
FLAT C19 C16 C20 C21 C18 C17 C22 C22A
ISOR 0.01 0.02 C25 C24
DFIX 1.54 C29A C4 C29 C6
DFIX 1.3 C26 C27
ISOR 0.01 0.02 C27 C27
DFIX 3.6 H3 C18
ISOR 0.01 0.02 C27 C26
FLAT H3 O3 C23 O4 C19
ISOR 0.01 0.02 C5 C6 C7 C2 C1 C3 C4
ISOR 0.01 0.02 C29 C29A
DFIX 1.39 0.001 C14 C13 C15 C14
DFIX 1.33 O3 C23 O6 C1
DFIX 1.2 O4 C23 O5 C1
DFIX 1.35 0.001 C27 C26 C25 C24

L.S. 50
PLAN  8
SIZE 0.08 0.1 0.11
TEMP -123.15
CONF
BOND
MORE -1
BOND $H
fmap 2
acta
OMIT 0 2 12
OMIT 0 4 3
OMIT 1 0 2
OMIT 1 0 4
OMIT 1 2 2
OMIT 1 3 2
OMIT 1 3 8
OMIT 1 5 15
OMIT 1 10 7
OMIT 2 3 3
OMIT 2 9 8
OMIT 2 10 12
OMIT 3 0 12
OMIT 3 2 2
OMIT 3 2 9
OMIT 3 2 10
OMIT 3 3 3
OMIT 3 5 8
OMIT 4 2 0
OMIT 4 2 5
OMIT 5 1 14
OMIT 5 5 14
OMIT 6 11 17
OMIT 9 6 3
OMIT 10 5 2
REM <olex2.extras>
REM <HklSrc "%.\\C2H4_HOF_ZSTU_5a_150 K.hkl">
REM </olex2.extras>

WGHT    0.140200
EXTI    0.001024
FVAR       0.35804
C1    1    0.717692    0.822207    0.744026    11.00000    0.22102    0.14056 =
         0.12401   -0.01932   -0.01610   -0.03949
C23   1    0.328249    0.032079    0.685622    11.00000    0.22810    0.10903 =
         0.13614    0.01422    0.02296   -0.03340
O3    3    0.390340   -0.030385    0.701109    11.00000    0.25068    0.13953 =
         0.21588    0.04845    0.02930   -0.03559
AFIX 147
H3    2    0.359949   -0.074154    0.716424    11.00000   -1.50000
AFIX   0
C19   1    0.370348    0.118864    0.661869    11.00000    0.21640    0.12098 =
         0.11328    0.00431    0.01059   -0.03302
O5    3    0.808321    0.821329    0.753697    11.00000    0.24455    0.13664 =
         0.16997   -0.03812   -0.02236   -0.03427
O4    3    0.238915    0.023996    0.690932    11.00000    0.24353    0.13832 =
         0.18405    0.04149    0.02918   -0.04530
C5    1    0.593466    0.602710    0.652025    11.00000    0.22373    0.13508 =
         0.09598   -0.00851    0.00544   -0.05069
O6    3    0.656893    0.888207    0.758306    11.00000    0.24104    0.15714 =
         0.17154   -0.06146   -0.01865   -0.03636
AFIX 147
H6    2    0.688765    0.932702    0.772115    11.00000   -1.50000
AFIX   0
C2    1    0.673353    0.742426    0.714157    11.00000    0.21122    0.13428 =
         0.10659   -0.01808   -0.00380   -0.03661
C16   1    0.439220    0.285956    0.619030    11.00000    0.21712    0.13077 =
         0.10581   -0.00399    0.00316   -0.04977
C14   1    0.577559    0.644623    0.543042    11.00000    0.31203    0.12357 =
         0.10147   -0.01079    0.00705   -0.09632
AFIX  43
H14   2    0.605346    0.689768    0.566112    11.00000   -1.20000
AFIX   0
C11   1    0.469514    0.398502    0.544684    11.00000    0.28428    0.12909 =
         0.09579   -0.00485    0.00608   -0.08683
C12   1    0.502998    0.489174    0.526655    11.00000    0.28977    0.12425 =
         0.08782   -0.00965    0.01097   -0.09333
C10   1    0.477061    0.378638    0.597927    11.00000    0.28371    0.11963 =
         0.10077    0.00617    0.00853   -0.08010
C13   1    0.545618    0.557061    0.561509    11.00000    0.30228    0.12505 =
         0.09002   -0.01100    0.01300   -0.08954
C9    1    0.517237    0.445404    0.630919    11.00000    0.30183    0.13986 =
         0.09798   -0.00146    0.00136   -0.09682
AFIX  43
H9    2    0.521347    0.430624    0.666596    11.00000   -1.20000
AFIX   0
C8    1    0.551226    0.531450    0.614641    11.00000    0.27446    0.13309 =
         0.09443   -0.01379   -0.00395   -0.07889
C3    1    0.730695    0.666628    0.699662    11.00000    0.23574    0.14167 =
         0.13500   -0.02049   -0.01197   -0.04211
AFIX  43
H3A   2    0.797647    0.661761    0.710713    11.00000   -1.20000
AFIX   0
C15   1    0.568958    0.666259    0.490990    11.00000    0.32136    0.11827 =
         0.11186   -0.00870    0.00542   -0.10190
AFIX  43
H15   2    0.589860    0.726949    0.479242    11.00000   -1.20000
AFIX   0
C4    1    0.687994    0.595441    0.667763    11.00000    0.24739    0.12470 =
         0.12462   -0.01256    0.00712   -0.03714
PART 1
AFIX  43
H4    2    0.726643    0.542300    0.657500    10.50000   -1.20000
AFIX   0
PART 0
C7    1    0.578137    0.746779    0.700747    11.00000    0.22805    0.17674 =
         0.14381   -0.05649   -0.00032   -0.03043
AFIX  43
H7    2    0.537799    0.797893    0.712217    11.00000   -1.20000
AFIX   0
C6    1    0.538255    0.675410    0.669652    11.00000    0.21944    0.17841 =
         0.16015   -0.05352   -0.01570   -0.02930
PART 2
AFIX  43
H6A   2    0.470048    0.678255    0.660660    10.50000   -1.20000
AFIX   0
PART 0
C20   1    0.306111    0.186102    0.645897    11.00000    0.21518    0.13727 =
         0.16425    0.02305    0.04151   -0.03700
AFIX  43
H20   2    0.236717    0.176344    0.649209    11.00000   -1.20000
AFIX   0
C21   1    0.342852    0.271280    0.624172    11.00000    0.22273    0.13856 =
         0.16260    0.03961    0.02274   -0.01087
PART 2
AFIX  43
H21   2    0.297560    0.318742    0.613087    10.25000   -1.20000
AFIX   0
PART 0
C18   1    0.465894    0.134507    0.657025    11.00000    0.22233    0.14491 =
         0.22809    0.04796    0.00719   -0.03708
AFIX  43
H18   2    0.511876    0.087847    0.668343    11.00000   -1.20000
AFIX   0
C17   1    0.500597    0.219206    0.635362    11.00000    0.22009    0.16679 =
         0.24144    0.03527   -0.00049   -0.05087
PART 1
AFIX  43
H17   2    0.570027    0.229014    0.632308    10.75000   -1.20000
AFIX   0
C22   1    0.265742    0.334747    0.601367    10.75000    0.28568    0.20660 =
         0.22989    0.01551    0.04018   -0.04311
AFIX 137
H22A  2    0.273613    0.399109    0.615156    10.75000   -1.50000
H22B  2    0.199726    0.310655    0.610188    10.75000   -1.50000
H22C  2    0.273285    0.336124    0.563791    10.75000   -1.50000
AFIX   0
PART 2
C22A  1    0.606244    0.228486    0.616794    10.25000    0.17402    0.16630 =
         0.27080    0.06673   -0.01208   -0.04343
AFIX   3
H22D  2    0.650709    0.226223    0.646652    10.25000   -1.50000
H22E  2    0.614152    0.289447    0.599029    10.25000   -1.50000
H22F  2    0.622638    0.176607    0.593090    10.25000   -1.50000
AFIX   0
C29A  1    0.750358    0.516282    0.648900    10.50000    0.25673    0.14123 =
         0.24748   -0.06553   -0.02375    0.00120
AFIX 137
H29A  2    0.716350    0.455855    0.655127    10.50000   -1.50000
H29B  2    0.813885    0.516599    0.667232    10.50000   -1.50000
H29C  2    0.762146    0.523963    0.611848    10.50000   -1.50000
AFIX   0
PART 1
C29   1    0.436805    0.690801    0.651151    10.50000    0.24087    0.25034 =
         0.25050   -0.06842   -0.03177   -0.00518
AFIX 137
H29D  2    0.438797    0.719519    0.616746    10.50000   -1.50000
H29E  2    0.401877    0.733348    0.674905    10.50000   -1.50000
H29F  2    0.401935    0.629821    0.649436    10.50000   -1.50000
AFIX   0

PART -1
C27   1    0.485473    0.024839    0.479316    10.20000    0.32216    0.32170 =
         0.32072   -0.01208   -0.00001   -0.01181
C26   1    0.567203   -0.029200    0.485748    10.20000    0.28084    0.26359 =
         0.25378    0.00202   -0.01693   -0.00499

PART -2
C24   1    0.693849   -0.058030    0.485041    10.20000    0.33835    0.31658 =
         0.31162   -0.01110    0.00745   -0.01945
C25   1    0.622830   -0.057328    0.521714    10.20000    0.31964    0.30068 =
         0.33722   -0.01027   -0.00281   -0.02218
HKLF 4


REM  C2H4_HOF_ZSTU_5a_150 K.res in Pbca
REM wR2 = 0.2918, GooF = S = 1.019, Restrained GooF = 1.144 for all data
REM R1 = 0.0790 for 1561 Fo > 4sig(Fo) and 0.1673 for all 4521 data
REM 313 parameters refined using 157 restraints

END

WGHT      0.1630      0.0000

REM Highest difference peak  0.158,  deepest hole -0.179,  1-sigma level  0.039
Q1    1   0.6036  0.1949  0.5836  11.00000  0.05    0.16
Q2    1   0.5586  0.6594  0.5163  11.00000  0.05    0.13
Q3    1   0.5757  0.0722  0.4512  11.00000  0.05    0.13
Q4    1   0.7030  0.9178  0.7190  11.00000  0.05    0.13
Q5    1   0.2853 -0.0664  0.7442  11.00000  0.05    0.13
Q6    1   0.7134 -0.1079  0.5297  11.00000  0.05    0.12
Q7    1   0.4521  0.0862  0.4313  11.00000  0.05    0.11
Q8    1   0.4986  0.5582  0.5806  11.00000  0.05    0.11
;
_shelx_res_checksum              47284
# end Validation Reply Form
_olex2_submission_special_instructions 'No special instructions were received'
# start Validation Reply Form
_vrf_PLAT026_C2H4_HOF_ZSTU_5a_150 K
_vrf_PLAT260_C2H4_HOF_ZSTU_5a_150 K
####################################################################### 
# 
# This file contains crystal structure data downloaded from the 
# Cambridge Structural Database (CSD) hosted by the Cambridge 
# Crystallographic Data Centre (CCDC).
# 
# Full information about CCDC data access policies and citation 
# guidelines are available at http://www.ccdc.cam.ac.uk/access/V1 
# 
# Audit and citation data items may have been added by the CCDC. 
# Please retain this information to preserve the provenance of 
# this file and to allow appropriate attribution of the data. 
# 
#######################################################################

data_273KC2H4@HOF_ZSTU_5a
_database_code_depnum_ccdc_archive 'CCDC 2425857'
loop_
_audit_author_name
_audit_author_address
'Junkuo Gao'
;Zhejiang Sci Tech University
China
;
_audit_update_record             
;
2025-12-12 deposited with the CCDC.	2025-12-29 downloaded from the CCDC.
;
_audit_creation_date             2025-12-11
_audit_creation_method           
;
Olex2 1.5
(compiled 2025.07.13 svn.rb7424aed for OlexSys, GUI svn.r7314)
;
_shelx_SHELXL_version_number     2025/1
_chemical_name_common            ?
_chemical_name_systematic        ?
_chemical_formula_moiety         'C48 H34 O8, 0.8(C2)'
_chemical_formula_sum            'C51 H34 O8'
_chemical_formula_weight         774.78
_chemical_melting_point          ?
loop_
_atom_type_symbol
_atom_type_description
_atom_type_scat_dispersion_real
_atom_type_scat_dispersion_imag
_atom_type_scat_source
C C 0.0181 0.0091 'International Tables Vol C Tables 4.2.6.8 and 6.1.1.4'
H H 0.0000 0.0000 'International Tables Vol C Tables 4.2.6.8 and 6.1.1.4'
O O 0.0492 0.0322 'International Tables Vol C Tables 4.2.6.8 and 6.1.1.4'

_shelx_space_group_comment       
;
The symmetry employed for this shelxl refinement is uniquely defined
by the following loop, which should always be used as a source of
symmetry information in preference to the above space-group names.
They are only intended as comments.
;
_space_group_crystal_system      orthorhombic
_space_group_IT_number           61
_space_group_name_H-M_alt        'P b c a'
_space_group_name_Hall           '-P 2ac 2ab'
loop_
_space_group_symop_operation_xyz
'x, y, z'
'-x+1/2, -y, z+1/2'
'-x, y+1/2, -z+1/2'
'x+1/2, -y+1/2, -z'
'-x, -y, -z'
'x-1/2, y, -z-1/2'
'x, -y-1/2, z-1/2'
'-x-1/2, y-1/2, z'

_cell_length_a                   13.4346(13)
_cell_length_b                   14.1142(9)
_cell_length_c                   25.8466(17)
_cell_angle_alpha                90
_cell_angle_beta                 90
_cell_angle_gamma                90
_cell_volume                     4901.0(7)
_cell_formula_units_Z            4
_cell_measurement_reflns_used    635
_cell_measurement_temperature    273.00
_cell_measurement_theta_max      57.000
_cell_measurement_theta_min      1.953
_shelx_estimated_absorpt_T_max   0.945
_shelx_estimated_absorpt_T_min   0.934
_exptl_absorpt_coefficient_mu    0.575
_exptl_absorpt_correction_T_max  0.86
_exptl_absorpt_correction_T_min  0.84
_exptl_absorpt_correction_type   multi-scan
_exptl_absorpt_process_details   ?
_exptl_absorpt_special_details   ?
_exptl_crystal_colour            yellow
_exptl_crystal_colour_primary    yellow
_exptl_crystal_density_diffrn    1.050
_exptl_crystal_density_meas      ?
_exptl_crystal_density_method    ?
_exptl_crystal_description       block
_exptl_crystal_F_000             1616
_exptl_crystal_size_max          0.12
_exptl_crystal_size_mid          0.1
_exptl_crystal_size_min          0.1
_exptl_transmission_factor_max   ?
_exptl_transmission_factor_min   ?
_diffrn_reflns_av_R_equivalents  0.0716
_diffrn_reflns_av_unetI/netI     0.0377
_diffrn_reflns_Laue_measured_fraction_full 0.991
_diffrn_reflns_Laue_measured_fraction_max 0.991
_diffrn_reflns_limit_h_max       13
_diffrn_reflns_limit_h_min       -14
_diffrn_reflns_limit_k_max       15
_diffrn_reflns_limit_k_min       -15
_diffrn_reflns_limit_l_max       24
_diffrn_reflns_limit_l_min       -28
_diffrn_reflns_number            30528
_diffrn_reflns_point_group_measured_fraction_full 0.991
_diffrn_reflns_point_group_measured_fraction_max 0.991
_diffrn_reflns_theta_full        59.019
_diffrn_reflns_theta_max         59.019
_diffrn_reflns_theta_min         4.856
_diffrn_ambient_temperature      273.00
_diffrn_detector_area_resol_mean ?
_diffrn_measured_fraction_theta_full 0.991
_diffrn_measured_fraction_theta_max 0.991
_diffrn_measurement_device_type  'Bruker D8 VENTURE'
_diffrn_measurement_method       '0.60\ \ w and 0.6\ \ f scans'
_diffrn_radiation_type           CuK\a
_diffrn_radiation_wavelength     1.54178
_diffrn_source                   ?
_reflns_Friedel_coverage         0.000
_reflns_Friedel_fraction_full    .
_reflns_Friedel_fraction_max     .
_reflns_number_gt                1520
_reflns_number_total             3498
_reflns_special_details          
;
 Reflections were merged by SHELXL according to the crystal
 class for the calculation of statistics and refinement.
 
 _reflns_Friedel_fraction is defined as the number of unique
 Friedel pairs measured divided by the number that would be
 possible theoretically, ignoring centric projections and
 systematic absences.
;
_reflns_threshold_expression     'I > 2\s(I)'
_computing_cell_refinement       ?
_computing_data_collection       ?
_computing_data_reduction        ?
_computing_molecular_graphics    'Olex2 1.5 (Dolomanov et al., 2009)'
_computing_publication_material  'Olex2 1.5 (Dolomanov et al., 2009)'
_computing_structure_refinement  'SHELXL 2025/1 (Sheldrick, 2015)'
_computing_structure_solution    'SHELXT 2018/2 (Sheldrick, 2018)'
_refine_diff_density_max         0.287
_refine_diff_density_min         -0.250
_refine_diff_density_rms         0.050
_refine_ls_extinction_coef       0.0042(10)
_refine_ls_extinction_expression Fc^*^=kFc[1+0.001xFc^2^\l^3^/sin(2\q)]^-1/4^
_refine_ls_extinction_method     'SHELXL-2025/1 (Sheldrick 2025)'
_refine_ls_goodness_of_fit_ref   1.091
_refine_ls_hydrogen_treatment    constr
_refine_ls_matrix_type           full
_refine_ls_number_parameters     331
_refine_ls_number_reflns         3498
_refine_ls_number_restraints     661
_refine_ls_R_factor_all          0.1460
_refine_ls_R_factor_gt           0.0961
_refine_ls_restrained_S_all      1.098
_refine_ls_shift/su_max          0.000
_refine_ls_shift/su_mean         0.000
_refine_ls_structure_factor_coef Fsqd
_refine_ls_weighting_details     
'w=1/[\s^2^(Fo^2^)+(0.2000P)^2^] where P=(Fo^2^+2Fc^2^)/3'
_refine_ls_weighting_scheme      calc
_refine_ls_wR_factor_gt          0.2877
_refine_ls_wR_factor_ref         0.3477
_refine_special_details          ?
_olex2_refinement_description    
;
1. Fixed Uiso
 At 1.2 times of:
  All C(H) groups
 At 1.5 times of:
  All C(H,H,H) groups, All O(H) groups
2. Restrained distances
 C8-C9 = C2-C1 = C4-C15B = C6-C15A = C11-C16A = C16B-C13
 1.5 with sigma of 0.01
 O1-C1 = O4-C8
 1.33 with sigma of 0.01
 O3-C8 = O2-C1
 1.22 with sigma of 0.01
 C23B-C22B = C23A-C22A = C23B-C24B = C23A-C24A
 1.39 with sigma of 0.001
 C25-C26
 1.35 with sigma of 0.001
 C12-C17B \\sim C12-C17A \\sim C5-C19A \\sim C5-C19B
 with sigma of 0.02
3. Restrained planarity
 C7, C2, C6, C5, C4, C3, C15A, C15B
 with sigma of 0.01
 C18B, C19B, C20B, C21B, C22B, C17B, C23B, C24B
 with sigma of 0.01
 C18A, C17A, C22A, C21A, C20A, C19A, C23A, C24A
 with sigma of 0.01
4. Uiso/Uaniso restraints and constraints
All non-hydrogen atoms have similar U: within 2A with sigma of 0.03 and sigma
for terminal atoms of 0.03 within 2A
All non-hydrogen atoms restrained to be isotropic: with sigma of 0.03 and sigma
for terminal atoms of 0.03
5. Others
 Fixed Sof: H6(0.2) H4A(0.8) C24B(0.5) H24B(0.5) C17B(0.5) C22B(0.5) C21B(0.5)
 C20B(0.5) C19B(0.5) C18B(0.5) H18B(0.5) C23B(0.5) H23B(0.5) H13(0.4) H11(0.6)
 C15A(0.8) H15A(0.8) H15B(0.8) H15C(0.8) C16A(0.4) H16A(0.4) H16B(0.4)
 H16C(0.4) C16B(0.6) H16D(0.6) H16E(0.6) H16F(0.6) C15B(0.2) H15D(0.2)
 H15E(0.2) H15F(0.2) C18A(0.5) H18A(0.5) C17A(0.5) C22A(0.5) C21A(0.5)
 C20A(0.5) C19A(0.5) C23A(0.5) H23A(0.5) C24A(0.5) H24A(0.5) C26(0.4) C25(0.4)
6.a Riding coordinates:
 O1(H1), O4(H4), C15B(H15D,H15E,H15F)
6.b Aromatic/amide H refined with riding coordinates:
 C7(H7), C6(H6), C4(H4A), C3(H3), C24B(H24B), C18B(H18B), C23B(H23B), C13(H13),
  C14(H14), C10(H10), C11(H11), C18A(H18A), C23A(H23A), C24A(H24A)
6.c Fitted hexagon refined as free rotating group:
 C17B(C22B,C21B,C20B,C19B,C18B), C18A(C17A,C22A,C21A,C20A,C19A)
6.d Idealised Me refined as rotating group:
 C15A(H15A,H15B,H15C), C16A(H16A,H16B,H16C), C16B(H16D,H16E,H16F)
;
_atom_sites_solution_hydrogens   mixed
_atom_sites_solution_primary     dual
_atom_sites_solution_secondary   ?
loop_
_atom_site_label
_atom_site_type_symbol
_atom_site_fract_x
_atom_site_fract_y
_atom_site_fract_z
_atom_site_U_iso_or_equiv
_atom_site_adp_type
_atom_site_occupancy
_atom_site_site_symmetry_order
_atom_site_calc_flag
_atom_site_refinement_flags_posn
_atom_site_refinement_flags_adp
_atom_site_refinement_flags_occupancy
_atom_site_disorder_assembly
_atom_site_disorder_group
O1 O 0.7611(4) 0.0244(3) 0.31074(15) 0.1925(18) Uani 1 1 d D U . . .
H1 H 0.774690 -0.027592 0.298478 0.289 Uiso 1 1 d R U . . .
O2 O 0.6072(4) -0.0327(3) 0.29979(18) 0.2037(19) Uani 1 1 d D U . . .
C1 C 0.6662(6) 0.0303(4) 0.3145(2) 0.167(2) Uani 1 1 d D U . . .
O3 O 0.3435(4) 0.8879(3) 0.24004(15) 0.1925(19) Uani 1 1 d D U . . .
C7 C 0.6941(6) 0.1849(4) 0.35514(16) 0.183(2) Uani 1 1 d . U . . .
H7 H 0.762195 0.174321 0.352254 0.220 Uiso 1 1 calc R U . . .
C2 C 0.6301(6) 0.1199(4) 0.33802(15) 0.163(2) Uani 1 1 d D U . . .
O4 O 0.1913(5) 0.8203(3) 0.24570(15) 0.1885(17) Uani 1 1 d D U . . .
H4 H 0.178688 0.863483 0.225531 0.283 Uiso 1 1 d R U . A -1
C6 C 0.6595(7) 0.2689(4) 0.37740(17) 0.187(2) Uani 1 1 d D U . . .
H6 H 0.704080 0.313942 0.389758 0.224 Uiso 0.2 1 calc R U P B 2
C5 C 0.5579(7) 0.2843(4) 0.38083(16) 0.162(2) Uani 1 1 d D U . . .
C4 C 0.4983(7) 0.2183(5) 0.3644(3) 0.210(3) Uani 1 1 d D U . . .
H4A H 0.429933 0.227022 0.367526 0.252 Uiso 0.8 1 calc R U P C 1
C3 C 0.5333(7) 0.1354(4) 0.3422(2) 0.207(3) Uani 1 1 d . U . . .
H3 H 0.488481 0.090204 0.330276 0.248 Uiso 1 1 calc R U . . .
C24B C 0.4044(9) 0.6637(11) 0.5073(5) 0.141(5) Uani 0.5 1 d D U P D 2
H24B H 0.362619 0.709624 0.521287 0.169 Uiso 0.5 1 calc R U P D 2
C17B C 0.4285(7) 0.5230(6) 0.3849(3) 0.126(4) Uani 0.5 1 d DG U P D 2
C22B C 0.4328(5) 0.5480(5) 0.4369(4) 0.125(3) Uani 0.5 1 d DG U P D 2
C21B C 0.4704(7) 0.4844(8) 0.4730(3) 0.134(4) Uani 0.5 1 d G U P D 2
C20B C 0.5037(8) 0.3958(7) 0.4572(4) 0.133(4) Uani 0.5 1 d G U P D 2
C19B C 0.4994(8) 0.3708(5) 0.4052(4) 0.139(4) Uani 0.5 1 d DG U P D 2
C18B C 0.4618(8) 0.4343(7) 0.3691(3) 0.129(4) Uani 0.5 1 d G U P D 2
H18B H 0.458907 0.417598 0.334310 0.154 Uiso 0.5 1 calc R U P D 2
C23B C 0.4006(9) 0.6350(6) 0.4559(5) 0.143(4) Uani 0.5 1 d D U P D 2
H23B H 0.374255 0.677596 0.432104 0.172 Uiso 0.5 1 calc R U P D 2
C12 C 0.4095(6) 0.6035(4) 0.34757(17) 0.164(2) Uani 1 1 d D U . . .
C13 C 0.3099(7) 0.5948(4) 0.3311(2) 0.181(2) Uani 1 1 d D U . . .
H13 H 0.271911 0.542826 0.341116 0.217 Uiso 0.4 1 calc R U P E 1
C14 C 0.2686(6) 0.6655(4) 0.29935(19) 0.179(2) Uani 1 1 d . U . . .
H14 H 0.202912 0.661233 0.288172 0.215 Uiso 1 1 calc R U . . .
C9 C 0.3281(6) 0.7421(4) 0.28496(17) 0.161(2) Uani 1 1 d D U . . .
C10 C 0.4221(6) 0.7452(5) 0.2982(2) 0.190(3) Uani 1 1 d . U . . .
H10 H 0.461683 0.795422 0.287290 0.228 Uiso 1 1 calc R U . . .
C11 C 0.4638(7) 0.6726(5) 0.3290(2) 0.198(3) Uani 1 1 d D U . . .
H11 H 0.531578 0.674022 0.336278 0.238 Uiso 0.6 1 calc R U P F 2
C8 C 0.2859(6) 0.8236(4) 0.2546(2) 0.171(2) Uani 1 1 d D U . . .
C15A C 0.7339(8) 0.3385(6) 0.3970(3) 0.244(4) Uani 0.8 1 d D U P G 1
H15A H 0.774708 0.308975 0.422886 0.366 Uiso 0.8 1 calc R U P G 1
H15B H 0.699924 0.391823 0.411884 0.366 Uiso 0.8 1 calc R U P G 1
H15C H 0.775028 0.359658 0.368916 0.366 Uiso 0.8 1 calc R U P G 1
C16A C 0.5635(10) 0.6854(14) 0.3503(8) 0.217(6) Uani 0.4 1 d D U P H 1
H16A H 0.576918 0.636140 0.374917 0.325 Uiso 0.4 1 calc R U P H 1
H16B H 0.567557 0.745926 0.367112 0.325 Uiso 0.4 1 calc R U P H 1
H16C H 0.611511 0.682581 0.322837 0.325 Uiso 0.4 1 calc R U P H 1
C16B C 0.2495(9) 0.5138(8) 0.3488(6) 0.230(5) Uani 0.6 1 d D U P I 2
H16D H 0.283200 0.455795 0.340489 0.346 Uiso 0.6 1 calc R U P I 2
H16E H 0.185975 0.515112 0.331786 0.346 Uiso 0.6 1 calc R U P I 2
H16F H 0.240070 0.517884 0.385507 0.346 Uiso 0.6 1 calc R U P I 2
C15B C 0.3889(11) 0.237(2) 0.3697(8) 0.246(12) Uani 0.2 1 d D U P J 2
H15D H 0.362550 0.258451 0.337249 0.369 Uiso 0.2 1 d R U P J 2
H15E H 0.379349 0.285131 0.395475 0.369 Uiso 0.2 1 d R U P J 2
H15F H 0.354884 0.180229 0.380125 0.369 Uiso 0.2 1 d R U P J 2
C18A C 0.5049(8) 0.4556(7) 0.3672(3) 0.144(4) Uani 0.5 1 d G U P D 1
H18A H 0.500378 0.443130 0.331936 0.172 Uiso 0.5 1 calc R U P D 1
C17A C 0.4730(8) 0.5423(6) 0.3866(4) 0.136(4) Uani 0.5 1 d DG U P D 1
C22A C 0.4798(6) 0.5609(5) 0.4393(4) 0.132(3) Uani 0.5 1 d DG U P D 1
C21A C 0.5185(7) 0.4928(7) 0.4726(3) 0.126(4) Uani 0.5 1 d G U P D 1
C20A C 0.5504(8) 0.4061(6) 0.4531(4) 0.124(4) Uani 0.5 1 d G U P D 1
C19A C 0.5436(8) 0.3875(5) 0.4005(4) 0.128(4) Uani 0.5 1 d DG U P D 1
C23A C 0.4472(9) 0.6487(6) 0.4569(5) 0.143(4) Uani 0.5 1 d D U P D 1
H23A H 0.421706 0.693652 0.434187 0.172 Uiso 0.5 1 calc R U P D 1
C24A C 0.4540(9) 0.6667(12) 0.5096(5) 0.139(5) Uani 0.5 1 d D U P D 1
H24A H 0.461696 0.728903 0.520747 0.166 Uiso 0.5 1 calc R U P D 1
C26 C 0.089(2) 0.478(3) 0.507(3) 0.53(2) Uiso 0.4 1 d D U P . .
C25 C 0.178(2) 0.437(3) 0.515(3) 0.56(2) Uiso 0.4 1 d D U P . .

loop_
_atom_site_aniso_label
_atom_site_aniso_U_11
_atom_site_aniso_U_22
_atom_site_aniso_U_33
_atom_site_aniso_U_23
_atom_site_aniso_U_13
_atom_site_aniso_U_12
O1 0.263(5) 0.143(3) 0.172(3) -0.042(2) 0.020(3) 0.040(3)
O2 0.248(5) 0.149(3) 0.214(4) -0.053(3) 0.019(3) 0.019(3)
C1 0.226(7) 0.135(4) 0.139(4) -0.007(3) 0.024(4) 0.039(5)
O3 0.251(5) 0.161(3) 0.166(3) 0.059(3) -0.007(3) 0.029(3)
C7 0.255(7) 0.133(4) 0.161(4) -0.029(3) 0.041(4) 0.036(4)
C2 0.253(7) 0.126(4) 0.111(3) -0.003(3) 0.019(3) 0.043(4)
O4 0.261(5) 0.138(3) 0.166(3) 0.038(2) -0.021(3) 0.031(3)
C6 0.258(8) 0.150(5) 0.152(4) -0.027(3) 0.029(4) 0.019(5)
C5 0.238(7) 0.142(4) 0.105(3) 0.001(3) 0.010(3) 0.058(4)
C4 0.241(7) 0.164(5) 0.225(6) -0.040(5) -0.006(5) 0.050(5)
C3 0.244(7) 0.154(5) 0.222(6) -0.050(4) 0.012(5) 0.053(5)
C24B 0.172(12) 0.138(7) 0.112(6) 0.025(5) -0.006(7) 0.083(8)
C17B 0.176(9) 0.121(6) 0.082(4) 0.006(4) -0.007(5) 0.032(6)
C22B 0.171(8) 0.111(5) 0.093(5) 0.007(4) -0.001(5) 0.051(5)
C21B 0.182(10) 0.124(6) 0.097(5) -0.003(5) 0.018(5) 0.061(7)
C20B 0.188(11) 0.125(6) 0.086(5) 0.012(5) 0.017(6) 0.041(7)
C19B 0.193(10) 0.116(6) 0.107(6) 0.007(5) 0.027(6) 0.031(6)
C18B 0.181(9) 0.116(6) 0.089(4) -0.005(4) 0.023(5) 0.029(6)
C23B 0.193(11) 0.139(7) 0.098(5) 0.019(5) 0.014(6) 0.074(7)
C12 0.254(6) 0.141(4) 0.096(2) 0.008(3) 0.007(3) 0.056(4)
C13 0.289(7) 0.129(4) 0.126(3) 0.013(3) 0.016(4) 0.035(5)
C14 0.274(7) 0.137(4) 0.126(3) 0.020(3) -0.010(4) 0.056(4)
C9 0.239(6) 0.143(4) 0.102(3) 0.022(3) 0.002(3) 0.049(4)
C10 0.245(7) 0.192(5) 0.133(4) 0.064(4) -0.006(4) 0.038(5)
C11 0.245(7) 0.192(6) 0.157(4) 0.066(4) 0.005(4) 0.030(5)
C8 0.226(7) 0.165(5) 0.123(3) 0.018(3) -0.019(4) 0.055(5)
C15A 0.303(12) 0.191(8) 0.239(9) -0.035(7) 0.029(8) 0.003(8)
C16A 0.192(13) 0.234(14) 0.224(13) 0.064(12) -0.027(11) 0.007(11)
C16B 0.277(12) 0.172(9) 0.243(11) 0.048(9) -0.027(9) -0.004(9)
C15B 0.24(2) 0.204(19) 0.29(2) -0.046(18) 0.010(19) 0.056(18)
C18A 0.184(10) 0.141(8) 0.105(5) 0.020(5) 0.010(6) 0.025(7)
C17A 0.183(9) 0.112(6) 0.112(6) 0.010(5) 0.002(6) 0.029(6)
C22A 0.191(9) 0.112(6) 0.094(5) 0.012(5) 0.010(6) 0.044(6)
C21A 0.164(9) 0.129(6) 0.086(5) 0.016(4) 0.008(4) 0.053(6)
C20A 0.161(9) 0.109(6) 0.100(5) 0.009(4) 0.033(5) 0.057(6)
C19A 0.183(9) 0.113(6) 0.089(4) 0.005(4) 0.036(5) 0.042(6)
C23A 0.204(11) 0.117(6) 0.109(6) 0.014(5) -0.002(7) 0.045(6)
C24A 0.172(12) 0.123(6) 0.121(6) -0.004(5) 0.001(7) 0.076(8)

_geom_special_details            
;
 All esds (except the esd in the dihedral angle between two l.s. planes)
 are estimated using the full covariance matrix.  The cell esds are taken
 into account individually in the estimation of esds in distances, angles
 and torsion angles; correlations between esds in cell parameters are only
 used when they are defined by crystal symmetry.  An approximate (isotropic)
 treatment of cell esds is used for estimating esds involving l.s. planes.
;
loop_
_geom_bond_atom_site_label_1
_geom_bond_atom_site_label_2
_geom_bond_distance
_geom_bond_site_symmetry_2
_geom_bond_publ_flag
O1 H1 0.8199 . ?
O1 C1 1.281(6) . ?
O2 C1 1.250(6) . ?
C1 C2 1.485(6) . ?
O3 C8 1.251(6) . ?
C7 H7 0.9300 . ?
C7 C2 1.333(8) . ?
C7 C6 1.398(8) . ?
C2 C3 1.323(9) . ?
O4 H4 0.8204 . ?
O4 C8 1.292(6) . ?
C6 H6 0.9300 . ?
C6 C5 1.384(9) . ?
C6 C15A 1.491(8) . ?
C5 C4 1.300(9) . ?
C5 C19B 1.583(8) . ?
C5 C19A 1.555(9) . ?
C4 H4A 0.9300 . ?
C4 C3 1.385(9) . ?
C4 C15B 1.500(10) . ?
C3 H3 0.9300 . ?
C24B H24B 0.9300 . ?
C24B C20B 1.75(2) 5_666 ?
C24B C23B 1.3899(11) . ?
C17B C22B 1.3900 . ?
C17B C18B 1.3900 . ?
C17B C12 1.513(8) . ?
C22B C21B 1.3900 . ?
C22B C23B 1.3909(10) . ?
C21B C21B 1.666(16) 5_666 ?
C21B C20B 1.3900 . ?
C20B C19B 1.3900 . ?
C19B C18B 1.3900 . ?
C18B H18B 0.9300 . ?
C23B H23B 0.9300 . ?
C12 C13 1.410(8) . ?
C12 C11 1.309(9) . ?
C12 C17A 1.579(8) . ?
C13 H13 0.9300 . ?
C13 C14 1.406(8) . ?
C13 C16B 1.473(8) . ?
C14 H14 0.9300 . ?
C14 C9 1.395(8) . ?
C9 C10 1.310(8) . ?
C9 C8 1.503(6) . ?
C10 H10 0.9300 . ?
C10 C11 1.412(8) . ?
C11 H11 0.9300 . ?
C11 C16A 1.459(9) . ?
C15A H15A 0.9600 . ?
C15A H15B 0.9600 . ?
C15A H15C 0.9600 . ?
C16A H16A 0.9600 . ?
C16A H16B 0.9600 . ?
C16A H16C 0.9600 . ?
C16B H16D 0.9600 . ?
C16B H16E 0.9600 . ?
C16B H16F 0.9600 . ?
C15B H15D 0.9600 . ?
C15B H15E 0.9600 . ?
C15B H15F 0.9600 . ?
C18A H18A 0.9300 . ?
C18A C17A 1.3900 . ?
C18A C19A 1.3900 . ?
C17A C22A 1.3900 . ?
C22A C21A 1.3900 . ?
C22A C23A 1.3909(11) . ?
C21A C21A 1.516(15) 5_666 ?
C21A C20A 1.3900 . ?
C20A C19A 1.3900 . ?
C20A C24A 1.408(18) 5_666 ?
C23A H23A 0.9300 . ?
C23A C24A 1.3899(11) . ?
C24A H24A 0.9300 . ?
C26 C25 1.3501(11) . ?

loop_
_geom_angle_atom_site_label_1
_geom_angle_atom_site_label_2
_geom_angle_atom_site_label_3
_geom_angle
_geom_angle_site_symmetry_1
_geom_angle_site_symmetry_3
_geom_angle_publ_flag
C1 O1 H1 108.0 . . ?
O1 C1 C2 114.3(6) . . ?
O2 C1 O1 124.2(5) . . ?
O2 C1 C2 121.5(7) . . ?
C2 C7 H7 119.8 . . ?
C2 C7 C6 120.4(7) . . ?
C6 C7 H7 119.8 . . ?
C7 C2 C1 120.8(7) . . ?
C3 C2 C1 119.7(7) . . ?
C3 C2 C7 119.5(5) . . ?
C8 O4 H4 106.8 . . ?
C7 C6 H6 120.4 . . ?
C7 C6 C15A 118.4(9) . . ?
C5 C6 C7 119.2(7) . . ?
C5 C6 H6 120.4 . . ?
C5 C6 C15A 122.4(7) . . ?
C6 C5 C19B 129.5(8) . . ?
C6 C5 C19A 106.8(7) . . ?
C4 C5 C6 118.3(6) . . ?
C4 C5 C19B 112.1(8) . . ?
C4 C5 C19A 134.6(8) . . ?
C5 C4 H4A 119.0 . . ?
C5 C4 C3 122.1(8) . . ?
C5 C4 C15B 116.6(17) . . ?
C3 C4 H4A 119.0 . . ?
C3 C4 C15B 121.3(18) . . ?
C2 C3 C4 120.5(8) . . ?
C2 C3 H3 119.7 . . ?
C4 C3 H3 119.7 . . ?
C20B C24B H24B 123.6 5_666 . ?
C23B C24B H24B 123.6 . . ?
C22B C17B C18B 120.0 . . ?
C22B C17B C12 115.6(7) . . ?
C18B C17B C12 122.8(6) . . ?
C17B C22B C23B 123.5(9) . . ?
C21B C22B C17B 120.0 . . ?
C21B C22B C23B 116.5(9) . . ?
C22B C21B C20B 120.0 . . ?
C19B C20B C21B 120.0 . . ?
C20B C19B C5 124.0(7) . . ?
C18B C19B C5 114.3(7) . . ?
C18B C19B C20B 120.0 . . ?
C17B C18B H18B 120.0 . . ?
C19B C18B C17B 120.0 . . ?
C19B C18B H18B 120.0 . . ?
C24B C23B C22B 125.7(12) . . ?
C24B C23B H23B 117.1 . . ?
C22B C23B H23B 117.1 . . ?
C13 C12 C17B 106.6(7) . . ?
C13 C12 C17A 131.1(7) . . ?
C11 C12 C17B 134.5(8) . . ?
C11 C12 C13 118.9(6) . . ?
C11 C12 C17A 110.0(8) . . ?
C12 C13 H13 120.4 . . ?
C12 C13 C16B 119.8(8) . . ?
C14 C13 C12 119.3(6) . . ?
C14 C13 H13 120.4 . . ?
C14 C13 C16B 120.9(9) . . ?
C13 C14 H14 120.7 . . ?
C9 C14 C13 118.6(7) . . ?
C9 C14 H14 120.7 . . ?
C14 C9 C8 121.1(7) . . ?
C10 C9 C14 120.6(5) . . ?
C10 C9 C8 118.3(7) . . ?
C9 C10 H10 119.8 . . ?
C9 C10 C11 120.4(7) . . ?
C11 C10 H10 119.8 . . ?
C12 C11 C10 121.7(8) . . ?
C12 C11 H11 119.1 . . ?
C12 C11 C16A 117.7(9) . . ?
C10 C11 H11 119.1 . . ?
C10 C11 C16A 119.1(11) . . ?
O3 C8 O4 125.6(5) . . ?
O3 C8 C9 118.6(7) . . ?
O4 C8 C9 115.8(7) . . ?
C6 C15A H15A 109.5 . . ?
C6 C15A H15B 109.5 . . ?
C6 C15A H15C 109.5 . . ?
H15A C15A H15B 109.5 . . ?
H15A C15A H15C 109.5 . . ?
H15B C15A H15C 109.5 . . ?
C11 C16A H16A 109.5 . . ?
C11 C16A H16B 109.5 . . ?
C11 C16A H16C 109.5 . . ?
H16A C16A H16B 109.5 . . ?
H16A C16A H16C 109.5 . . ?
H16B C16A H16C 109.5 . . ?
C13 C16B H16D 109.5 . . ?
C13 C16B H16E 109.5 . . ?
C13 C16B H16F 109.5 . . ?
H16D C16B H16E 109.5 . . ?
H16D C16B H16F 109.5 . . ?
H16E C16B H16F 109.5 . . ?
C4 C15B H15D 109.6 . . ?
C4 C15B H15E 108.6 . . ?
C4 C15B H15F 110.2 . . ?
H15D C15B H15E 109.5 . . ?
H15D C15B H15F 109.5 . . ?
H15E C15B H15F 109.5 . . ?
C17A C18A H18A 120.0 . . ?
C17A C18A C19A 120.0 . . ?
C19A C18A H18A 120.0 . . ?
C18A C17A C12 114.7(7) . . ?
C22A C17A C12 123.9(7) . . ?
C22A C17A C18A 120.0 . . ?
C17A C22A C21A 120.0 . . ?
C17A C22A C23A 117.9(9) . . ?
C21A C22A C23A 122.1(9) . . ?
C22A C21A C21A 111.3(12) . 5_666 ?
C20A C21A C22A 120.0 . . ?
C20A C21A C21A 123.9(12) . 5_666 ?
C21A C20A C19A 120.0 . . ?
C21A C20A C24A 112.5(9) . 5_666 ?
C19A C20A C24A 121.9(10) . 5_666 ?
C18A C19A C5 119.5(7) . . ?
C20A C19A C5 119.2(7) . . ?
C20A C19A C18A 120.0 . . ?
C22A C23A H23A 121.2 . . ?
C24A C23A C22A 117.6(11) . . ?
C24A C23A H23A 121.2 . . ?
C20A C24A H24A 118.9 5_666 . ?
C23A C24A C20A 122.3(13) . 5_666 ?
C23A C24A H24A 118.9 . . ?

loop_
_geom_torsion_atom_site_label_1
_geom_torsion_atom_site_label_2
_geom_torsion_atom_site_label_3
_geom_torsion_atom_site_label_4
_geom_torsion
_geom_torsion_site_symmetry_1
_geom_torsion_site_symmetry_2
_geom_torsion_site_symmetry_3
_geom_torsion_site_symmetry_4
_geom_torsion_publ_flag
O1 C1 C2 C7 -2.6(6) . . . . ?
O1 C1 C2 C3 177.7(5) . . . . ?
O2 C1 C2 C7 177.6(4) . . . . ?
O2 C1 C2 C3 -2.1(7) . . . . ?
C1 C2 C3 C4 179.6(5) . . . . ?
C7 C2 C3 C4 -0.1(6) . . . . ?
C7 C6 C5 C4 1.9(5) . . . . ?
C7 C6 C5 C19B 178.3(6) . . . . ?
C7 C6 C5 C19A -172.9(5) . . . . ?
C2 C7 C6 C5 -0.8(3) . . . . ?
C2 C7 C6 C15A 178.7(3) . . . . ?
C6 C7 C2 C1 -179.8(4) . . . . ?
C6 C7 C2 C3 0.0(3) . . . . ?
C6 C5 C4 C3 -2.1(7) . . . . ?
C6 C5 C4 C15B 178.9(5) . . . . ?
C6 C5 C19B C20B -62.5(8) . . . . ?
C6 C5 C19B C18B 102.7(7) . . . . ?
C6 C5 C19A C18A 110.7(6) . . . . ?
C6 C5 C19A C20A -82.2(6) . . . . ?
C5 C4 C3 C2 1.2(8) . . . . ?
C5 C19B C18B C17B -165.9(7) . . . . ?
C4 C5 C19B C20B 114.1(6) . . . . ?
C4 C5 C19B C18B -80.7(7) . . . . ?
C4 C5 C19A C18A -62.8(9) . . . . ?
C4 C5 C19A C20A 104.3(8) . . . . ?
C24B C20B C19B C5 10.1(11) 5_666 . . . ?
C24B C20B C19B C18B -154.3(10) 5_666 . . . ?
C17B C22B C21B C21B 149.2(13) . . . 5_666 ?
C17B C22B C21B C20B 0.0 . . . . ?
C17B C22B C23B C24B -179.2(4) . . . . ?
C17B C12 C13 C14 174.5(5) . . . . ?
C17B C12 C13 C16B -3.4(10) . . . . ?
C17B C12 C11 C10 -172.9(7) . . . . ?
C22B C17B C18B C19B 0.0 . . . . ?
C22B C17B C12 C13 -105.4(6) . . . . ?
C22B C17B C12 C11 75.5(9) . . . . ?
C22B C21B C20B C24B 152.8(10) . . . 5_666 ?
C22B C21B C20B C19B 0.0 . . . . ?
C21B C22B C23B C24B 1.1(7) . . . . ?
C21B C21B C20B C24B -0.7(6) 5_666 . . 5_666 ?
C21B C21B C20B C19B -153.5(13) 5_666 . . . ?
C21B C20B C19B C5 164.4(8) . . . . ?
C21B C20B C19B C18B 0.0 . . . . ?
C20B C24B C23B C22B 24.3(14) 5_666 . . . ?
C20B C19B C18B C17B 0.0 . . . . ?
C19B C5 C4 C3 -179.1(6) . . . . ?
C19B C5 C4 C15B 1.8(8) . . . . ?
C18B C17B C22B C21B 0.0 . . . . ?
C18B C17B C22B C23B -179.7(3) . . . . ?
C18B C17B C12 C13 88.7(6) . . . . ?
C18B C17B C12 C11 -90.3(9) . . . . ?
C23B C22B C21B C21B -31.0(13) . . . 5_666 ?
C23B C22B C21B C20B 179.7(3) . . . . ?
C12 C17B C22B C21B -166.3(8) . . . . ?
C12 C17B C22B C23B 14.0(9) . . . . ?
C12 C17B C18B C19B 165.2(9) . . . . ?
C12 C13 C14 C9 0.3(7) . . . . ?
C12 C17A C22A C21A 165.8(9) . . . . ?
C12 C17A C22A C23A -14.3(9) . . . . ?
C13 C12 C11 C10 8.1(10) . . . . ?
C13 C12 C11 C16A 174.4(11) . . . . ?
C13 C12 C17A C18A 75.8(8) . . . . ?
C13 C12 C17A C22A -90.7(9) . . . . ?
C13 C14 C9 C10 4.0(8) . . . . ?
C13 C14 C9 C8 -175.1(5) . . . . ?
C14 C9 C10 C11 -2.4(9) . . . . ?
C14 C9 C8 O3 -175.9(5) . . . . ?
C14 C9 C8 O4 3.9(8) . . . . ?
C9 C10 C11 C12 -3.9(10) . . . . ?
C9 C10 C11 C16A -169.9(11) . . . . ?
C10 C9 C8 O3 5.0(8) . . . . ?
C10 C9 C8 O4 -175.3(6) . . . . ?
C11 C12 C13 C14 -6.3(8) . . . . ?
C11 C12 C13 C16B 175.9(8) . . . . ?
C11 C12 C17A C18A -104.2(6) . . . . ?
C11 C12 C17A C22A 89.4(7) . . . . ?
C8 C9 C10 C11 176.7(5) . . . . ?
C15A C6 C5 C4 -177.6(4) . . . . ?
C15A C6 C5 C19A 7.6(6) . . . . ?
C16B C13 C14 C9 178.1(8) . . . . ?
C15B C4 C3 C2 -179.7(5) . . . . ?
C18A C17A C22A C21A 0.0 . . . . ?
C18A C17A C22A C23A 179.9(3) . . . . ?
C17A C12 C13 C14 173.8(6) . . . . ?
C17A C12 C11 C10 -171.9(7) . . . . ?
C17A C12 C11 C16A -5.7(13) . . . . ?
C17A C18A C19A C5 167.0(7) . . . . ?
C17A C18A C19A C20A 0.0 . . . . ?
C17A C22A C21A C21A -156.2(13) . . . 5_666 ?
C17A C22A C21A C20A 0.0 . . . . ?
C17A C22A C23A C24A 179.9(4) . . . . ?
C22A C21A C20A C19A 0.0 . . . . ?
C22A C21A C20A C24A -154.1(11) . . . 5_666 ?
C22A C23A C24A C20A -28.3(16) . . . 5_666 ?
C21A C22A C23A C24A -0.3(6) . . . . ?
C21A C21A C20A C19A 153.1(15) 5_666 . . . ?
C21A C21A C20A C24A -1.0(7) 5_666 . . 5_666 ?
C21A C20A C19A C5 -167.1(8) . . . . ?
C21A C20A C19A C18A 0.0 . . . . ?
C19A C5 C4 C3 170.9(7) . . . . ?
C19A C18A C17A C12 -167.0(8) . . . . ?
C19A C18A C17A C22A 0.0 . . . . ?
C23A C22A C21A C21A 23.9(13) . . . 5_666 ?
C23A C22A C21A C20A -179.9(3) . . . . ?
C24A C20A C19A C5 -15.5(11) 5_666 . . . ?
C24A C20A C19A C18A 151.6(11) 5_666 . . . ?

_shelx_res_file                  
;
TITL C2H4_HOF_ZSTU_5a_273 K.res in Pbca
    c2h4_hof_zstu_5a_273k.res
    created by SHELXL-2025/1 at 16:05:35 on 11-Dec-2025
REM Old TITL cu_20241129CYL_TBAPY_3_CH3_C2H in Pbca
REM SHELXT solution in Pbca: R1 0.397, Rweak 0.017, Alpha 0.114
REM <I/s> 0.760 for 372 systematic absences, Orientation as input
REM Formula found by SHELXT: C8 O3
CELL 1.54178 13.4346 14.1142 25.8466 90 90 90
ZERR 4 0.0013 0.0009 0.0017 0 0 0
LATT 1
SYMM 0.5-X,-Y,0.5+Z
SYMM -X,0.5+Y,0.5-Z
SYMM 0.5+X,0.5-Y,-Z
SFAC C H O
UNIT 204 136 32
SIMU 0.03 0.03 2
ISOR 0.03 0.03
DFIX 1.5 0.01 C8 C9 C2 C1 C4 C15B C6 C15A C11 C16A C16B C13
FLAT 0.01 C7 C2 C6 C5 C4 C3 C15A C15B
SADI C12 C17B C12 C17A C5 C19A C5 C19B
DFIX 1.33 0.01 O1 C1 O4 C8
DFIX 1.22 0.01 O3 C8 O2 C1
DFIX 1.39 0.001 C23B C22B C23A C22A C23B C24B C23A C24A
FLAT 0.01 C18B C19B C20B C21B C22B C17B C23B C24B
FLAT 0.01 C18A C17A C22A C21A C20A C19A C23A C24A
DFIX 1.35 0.001 C25 C26

L.S. 50
PLAN  14
SIZE 0.1 0.1 0.12
TEMP -0.15
CONF
BOND
MORE -1
BOND $H
fmap 2
acta
OMIT 0 2 4
OMIT 0 4 3
OMIT 0 14 0
OMIT 1 0 2
OMIT 1 0 4
OMIT 1 1 3
OMIT 1 1 14
OMIT 2 0 2
OMIT 2 1 0
OMIT 2 1 10
OMIT 2 4 7
OMIT 4 10 15
OMIT 6 4 0
OMIT 9 4 2
OMIT 10 5 0
REM <olex2.extras>
REM <HklSrc "%.\\C2H4_HOF_ZSTU_5a_273%20K.hkl">
REM </olex2.extras>

WGHT    0.200000
EXTI    0.004184
FVAR       0.46844
O1    3    0.761080    0.024398    0.310738    11.00000    0.26259    0.14296 =
         0.17190   -0.04208    0.01996    0.04006
AFIX   3
H1    2    0.774690   -0.027592    0.298478    11.00000   -1.50000
AFIX   0
O2    3    0.607249   -0.032702    0.299794    11.00000    0.24816    0.14925 =
         0.21362   -0.05293    0.01900    0.01857
C1    1    0.666220    0.030288    0.314481    11.00000    0.22564    0.13454 =
         0.13938   -0.00671    0.02416    0.03876
O3    3    0.343542    0.887885    0.240035    11.00000    0.25056    0.16076 =
         0.16615    0.05867   -0.00725    0.02916
C7    1    0.694099    0.184926    0.355141    11.00000    0.25451    0.13334 =
         0.16119   -0.02904    0.04113    0.03553
AFIX  43
H7    2    0.762195    0.174321    0.352254    11.00000   -1.20000
AFIX   0
C2    1    0.630088    0.119905    0.338016    11.00000    0.25258    0.12638 =
         0.11067   -0.00314    0.01868    0.04308
O4    3    0.191348    0.820253    0.245701    11.00000    0.26109    0.13830 =
         0.16620    0.03770   -0.02122    0.03106
PART -1
AFIX   3
H4    2    0.178688    0.863483    0.225531    11.00000   -1.50000
AFIX   0
PART 0
C6    1    0.659465    0.268926    0.377404    11.00000    0.25810    0.14951 =
         0.15213   -0.02661    0.02919    0.01883
PART 2
AFIX  43
H6    2    0.704080    0.313942    0.389758    10.20000   -1.20000
AFIX   0
PART 0
C5    1    0.557902    0.284272    0.380833    11.00000    0.23845    0.14159 =
         0.10525    0.00051    0.01024    0.05766
C4    1    0.498273    0.218272    0.364358    11.00000    0.24050    0.16409 =
         0.22484   -0.04002   -0.00556    0.04990
PART 1
AFIX  43
H4A   2    0.429933    0.227022    0.367526    10.80000   -1.20000
AFIX   0
PART 0
C3    1    0.533324    0.135363    0.342245    11.00000    0.24448    0.15367 =
         0.22218   -0.04969    0.01216    0.05302
AFIX  43
H3    2    0.488481    0.090204    0.330276    11.00000   -1.20000
AFIX   0
PART 2
C24B  1    0.404354    0.663749    0.507269    10.50000    0.17228    0.13798 =
         0.11221    0.02481   -0.00621    0.08305
AFIX  43
H24B  2    0.362619    0.709624    0.521287    10.50000   -1.20000
AFIX  66
C17B  1    0.428482    0.522962    0.384922    10.50000    0.17597    0.12115 =
         0.08196    0.00586   -0.00661    0.03207
C22B  1    0.432780    0.547993    0.436886    10.50000    0.17134    0.11082 =
         0.09281    0.00693   -0.00058    0.05136
C21B  1    0.470378    0.484411    0.473007    10.50000    0.18241    0.12351 =
         0.09707   -0.00267    0.01763    0.06111
C20B  1    0.503677    0.395798    0.457164    10.50000    0.18789    0.12528 =
         0.08623    0.01189    0.01698    0.04146
C19B  1    0.499379    0.370765    0.405199    10.50000    0.19336    0.11552 =
         0.10692    0.00693    0.02746    0.03111
C18B  1    0.461783    0.434346    0.369078    10.50000    0.18091    0.11597 =
         0.08869   -0.00476    0.02286    0.02920
AFIX  43
H18B  2    0.458907    0.417598    0.334310    10.50000   -1.20000
AFIX   0
C23B  1    0.400598    0.634964    0.455878    10.50000    0.19307    0.13949 =
         0.09778    0.01900    0.01374    0.07383
AFIX  43
H23B  2    0.374255    0.677596    0.432104    10.50000   -1.20000
AFIX   0
PART 0
C12   1    0.409540    0.603526    0.347571    11.00000    0.25398    0.14130 =
         0.09568    0.00813    0.00712    0.05622
C13   1    0.309875    0.594777    0.331093    11.00000    0.28907    0.12855 =
         0.12576    0.01293    0.01612    0.03456
PART 1
AFIX  43
H13   2    0.271911    0.542826    0.341116    10.40000   -1.20000
AFIX   0
PART 0
C14   1    0.268562    0.665460    0.299349    11.00000    0.27430    0.13691 =
         0.12601    0.02028   -0.01014    0.05595
AFIX  43
H14   2    0.202912    0.661233    0.288172    11.00000   -1.20000
AFIX   0
C9    1    0.328062    0.742089    0.284955    11.00000    0.23878    0.14260 =
         0.10151    0.02168    0.00162    0.04889
C10   1    0.422126    0.745184    0.298213    11.00000    0.24533    0.19224 =
         0.13254    0.06400   -0.00616    0.03760
AFIX  43
H10   2    0.461683    0.795422    0.287290    11.00000   -1.20000
AFIX   0
C11   1    0.463798    0.672641    0.329004    11.00000    0.24541    0.19155 =
         0.15726    0.06611    0.00537    0.02998
PART 2
AFIX  43
H11   2    0.531578    0.674022    0.336278    10.60000   -1.20000
AFIX   0
PART 0
C8    1    0.285879    0.823602    0.254601    11.00000    0.22623    0.16453 =
         0.12342    0.01834   -0.01901    0.05509
PART 1
C15A  1    0.733908    0.338543    0.397018    10.80000    0.30286    0.19066 =
         0.23932   -0.03519    0.02897    0.00332
AFIX 137
H15A  2    0.774708    0.308975    0.422886    10.80000   -1.50000
H15B  2    0.699924    0.391823    0.411884    10.80000   -1.50000
H15C  2    0.775028    0.359658    0.368916    10.80000   -1.50000
AFIX   0
C16A  1    0.563465    0.685414    0.350287    10.40000    0.19184    0.23381 =
         0.22425    0.06391   -0.02708    0.00747
AFIX 137
H16A  2    0.576918    0.636140    0.374917    10.40000   -1.50000
H16B  2    0.567557    0.745926    0.367112    10.40000   -1.50000
H16C  2    0.611511    0.682581    0.322837    10.40000   -1.50000
AFIX   0
PART 2
C16B  1    0.249523    0.513842    0.348758    10.60000    0.27674    0.17153 =
         0.24285    0.04829   -0.02671   -0.00391
AFIX 137
H16D  2    0.283200    0.455795    0.340489    10.60000   -1.50000
H16E  2    0.185975    0.515112    0.331786    10.60000   -1.50000
H16F  2    0.240070    0.517884    0.385507    10.60000   -1.50000
AFIX   0
C15B  1    0.388859    0.236954    0.369725    10.20000    0.24398    0.20423 =
         0.29004   -0.04642    0.00955    0.05573
AFIX   3
H15D  2    0.362550    0.258451    0.337249    10.20000   -1.50000
H15E  2    0.379349    0.285131    0.395475    10.20000   -1.50000
H15F  2    0.354884    0.180229    0.380125    10.20000   -1.50000
AFIX  66
PART 1
C18A  1    0.504924    0.455579    0.367190    10.50000    0.18419    0.14109 =
         0.10531    0.02008    0.01035    0.02534
AFIX  43
H18A  2    0.500378    0.443130    0.331936    10.50000   -1.20000
AFIX  65
C17A  1    0.473045    0.542251    0.386619    10.50000    0.18268    0.11214 =
         0.11178    0.01030    0.00197    0.02917
C22A  1    0.479839    0.560857    0.439311    10.50000    0.19079    0.11217 =
         0.09354    0.01202    0.00987    0.04433
C21A  1    0.518513    0.492790    0.472575    10.50000    0.16361    0.12948 =
         0.08571    0.01593    0.00834    0.05312
C20A  1    0.550393    0.406118    0.453147    10.50000    0.16134    0.10882 =
         0.10045    0.00929    0.03260    0.05739
C19A  1    0.543599    0.387511    0.400455    10.50000    0.18253    0.11317 =
         0.08852    0.00490    0.03625    0.04234
AFIX   0
C23A  1    0.447172    0.648651    0.456893    10.50000    0.20408    0.11742 =
         0.10886    0.01441   -0.00225    0.04512
AFIX  43
H23A  2    0.421706    0.693652    0.434187    10.50000   -1.20000
AFIX   0
C24A  1    0.453984    0.666660    0.509642    10.50000    0.17189    0.12291 =
         0.12085   -0.00420    0.00111    0.07620
AFIX  43
H24A  2    0.461696    0.728903    0.520747    10.50000   -1.20000
AFIX   0

PART 0
C26   1    0.088667    0.477710    0.507482    10.40000    0.53306
C25   1    0.178289    0.436518    0.514719    10.40000    0.55731
HKLF 4


REM  C2H4_HOF_ZSTU_5a_273 K.res in Pbca
REM wR2 = 0.3477, GooF = S = 1.091, Restrained GooF = 1.098 for all data
REM R1 = 0.0961 for 1520 Fo > 4sig(Fo) and 0.1460 for all 3498 data
REM 331 parameters refined using 661 restraints

END

WGHT      0.2000      0.0000

REM Highest difference peak  0.287,  deepest hole -0.250,  1-sigma level  0.050
Q1    1   0.3897  0.2077  0.4109  11.00000  0.05    0.29
Q2    1   0.4454  0.6636  0.4785  11.00000  0.05    0.20
Q3    1   0.3861  0.6464  0.4697  11.00000  0.05    0.20
Q4    1   0.6005  0.3044  0.3754  11.00000  0.05    0.18
Q5    1   0.5024  0.5825  0.4397  11.00000  0.05    0.16
Q6    1   0.7299  0.0328  0.2927  11.00000  0.05    0.16
Q7    1   0.5717  0.5936  0.3083  11.00000  0.05    0.16
Q8    1   0.5525  0.5159  0.4798  11.00000  0.05    0.15
Q9    1   0.5448  0.5967  0.4471  11.00000  0.05    0.15
Q10   1   0.3053  0.4267  0.5390  11.00000  0.05    0.14
Q11   1   0.3562  0.5959  0.3457  11.00000  0.05    0.14
Q12   1   0.5007  0.6993  0.3406  11.00000  0.05    0.14
Q13   1   0.5143  0.6829  0.3284  11.00000  0.05    0.14
Q14   1   0.3693  0.4719  0.3877  11.00000  0.05    0.14
;
_shelx_res_checksum              2875
_olex2_submission_special_instructions 'No special instructions were received'
# start Validation Reply Form
_vrf_THETM01_c2h4_hof_zstu_5a_273k 
;
PROBLEM: The value of sine(theta_max)/wavelength is less than 0.575
RESPONSE: The low resolution of the data (sin(theta)/Lambda < 0.6) is due 
to limitations in crystal quality or experimental conditions. Despite this, 
the structure refinement converged well, and the model is consistent with 
the observed electron density. All key bond lengths and angles are within 
expected ranges, supporting the reliability of the structural analysis.
;
_vrf_PLAT043_c2h4_hof_zstu_5a_273k 
;
PROBLEM: Calculated and Reported Mol. Weight Differ by ..      16.81 Check 
RESPONSE: The difference between the calculated and reported molecular 
weight is due to the inclusion of ethene molecules in the 
reported weight, which were not accounted for in the initial calculation.
;
# end Validation Reply Form
